# Supplementary material for: Integrative genome-scale analyses reveal post-transcriptional signatures of early human small intestinal development in a directed differentiation organoid model
Source: BMC Genomics. 2023 Oct 26;24:641. doi: 10.1186/s12864-023-09743-1 (PMC10601309; doi:10.1186/s12864-023-09743-1)
Supplement: Supplementary file 1 — Supplementary Material 1 [file 12864_2023_9743_MOESM1_ESM.xlsx]

## Sheet: Mapping_Statistics
Sample_name	Condition	Total Reads	Trimmed Reads	Percent Trimmed Reads	Too Short Reads	Percent Too Short	Exact Match Reads	Percent Exact Matches	Mismatch Reads	Percent Mismatched	Mapped Reads	Percent Mapped	miR Mapped Reads	Percent miR Mapped	tRNA Mapped Reads	Percent tRNA Mapped	yRNA Mapped Reads	Percent yRNA Mapped
DE_1_S2_L001_R1_001	DE	51156991	21289803	41.62	22764305	44.5	12254291	57.56	9035512	42.44	16973889	79.73	4463548	26.3	1441708	8.49	214428	1.26
DE_2_S3_L001_R1_001	DE	44311207	19808427	44.7	20199717	45.59	11489822	58	8318605	42	15056066	76.01	3167014	21.03	1129738	7.5	144343	0.96
DE_3_S11_L002_R1_001	DE	41621968	17292861	41.55	17780844	42.72	10127579	58.57	7165282	41.43	14040997	81.2	3774085	26.88	1431337	10.19	161521	1.15
HIO10_1_S7_L001_R1_001	Ile	47470590	20734353	43.68	16320711	34.38	11908488	57.43	8825865	42.57	16873828	81.38	6114291	36.24	1168056	6.92	189653	1.12
HIO10_2_S15_L002_R1_001	Ile	45072329	22819519	50.63	15276671	33.89	13101434	57.41	9718085	42.59	18174086	79.64	6152315	33.85	1784127	9.82	204336	1.12
HIO10_3_S8_L001_R1_001	Ile	47163246	22346776	47.38	15042277	31.89	13040303	58.35	9306473	41.65	18120309	81.09	7533799	41.58	1422785	7.85	267103	1.47
HIO10_4_S16_L002_R1_001	Ile	45741220	21110804	46.15	16352588	35.75	12671603	60.02	8439201	39.98	17410761	82.47	6798566	39.05	1120431	6.44	240587	1.38
HIO5_1_S4_L001_R1_001	Duo	52185820	21371410	40.95	21462631	41.13	12169098	56.94	9202312	43.06	17305066	80.97	5634784	32.56	822384	4.75	161195	0.93
HIO5_2_S12_L002_R1_001	Duo	79194018	45563274	57.53	27676179	34.95	22703359	49.83	22859915	50.17	33830720	74.25	10100051	29.85	1762162	5.21	201994	0.6
HIO5_3_S13_L002_R1_001	Duo	38025355	15247907	40.1	16509027	43.42	9083829	59.57	6164078	40.43	12363319	81.08	4189108	33.88	624083	5.05	116721	0.94
HIO5_4_S5_L001_R1_001	Duo	45650459	18232134	39.94	18573669	40.69	10240855	56.17	7991279	43.83	14688399	80.56	4127066	28.1	792621	5.4	193030	1.31
HIO5_5_S6_L001_R1_001	Duo	53554305	19939531	37.23	23338196	43.58	11563167	57.99	8376364	42.01	16238168	81.44	5122576	31.55	1288855	7.94	148016	0.91
HIO5_6_S14_L002_R1_001	Duo	42636884	15861816	37.2	19790343	46.42	9494250	59.86	6367566	40.14	13120122	82.72	4192542	31.96	798992	6.09	120215	0.92
hESC_1_S1_L001_R1_001	hESC	42106484	21028722	49.94	11243001	26.7	9654019	45.91	11374703	54.09	13147413	62.52	1406808	10.7	780667	5.94	94689	0.72
hESC_2_S9_L002_R1_001	hESC	53043753	30060461	56.67	15719949	29.64	14290400	47.54	15770061	52.46	20423730	67.94	3278731	16.05	1456256	7.13	90280	0.44
hESC_3_S10_L002_R1_001	hESC	45972889	19096470	41.54	21888821	47.61	10965624	57.42	8130846	42.58	14762041	77.3	3316949	22.47	843758	5.72	54604	0.37
