# Supplementary material for: Integrative genome-scale analyses reveal post-transcriptional signatures of early human small intestinal development in a directed differentiation organoid model
Source: BMC Genomics. 2023 Oct 26;24:641. doi: 10.1186/s12864-023-09743-1 (PMC10601309; doi:10.1186/s12864-023-09743-1)
Supplement: Supplementary file 2 — Supplementary Material 2 [file 12864_2023_9743_MOESM2_ESM.xlsx]

## Sheet: Mapping_Statistics
mouse ID	group	cell number after filtering	average UMI per cell	average gene per cell	average mitochondria reads per cell, %
375KO-1	KO	2082	21140.9	3683.17	10.6098
375KO-2	KO	1193	18575.3	3278.42	5.99103
WT-1	WT	1847	25690.2	4008.79	9.91479
WT-2	WT	1090	19363.5	3364.26	6.40717
