# Supplementary material for: Integrative genome-scale analyses reveal post-transcriptional signatures of early human small intestinal development in a directed differentiation organoid model
Source: BMC Genomics. 2023 Oct 26;24:641. doi: 10.1186/s12864-023-09743-1 (PMC10601309; doi:10.1186/s12864-023-09743-1)
Supplement: Supplementary file 3 — Supplementary Material 3 [file 12864_2023_9743_MOESM3_ESM.xlsx]

## Sheet: from hESC to DE
UP	DOWN
hsa-mir-22-3p	hsa-mir-512-1-3p
hsa-mir-425-5p	hsa-mir-512-2-3p
hsa-mir-30a-5p	hsa-mir-92b-5p
hsa-mir-191-5p	hsa-let-7a-1-5p
hsa-mir-27b-3p	hsa-let-7a-3-5p
hsa-mir-16-2-5p	hsa-let-7a-2-5p
hsa-mir-16-1-5p	hsa-mir-92a-1-5p
hsa-mir-484	hsa-mir-25-5p
hsa-mir-26b-5p	hsa-mir-92b-3p
hsa-mir-99b-5p	hsa-mir-7-1-5p
hsa-mir-205-5p	hsa-mir-7-3-5p
hsa-mir-125a-5p	hsa-mir-222-3p
hsa-mir-372	hsa-mir-221-3p
hsa-mir-373-3p	hsa-mir-302a-5p_+_1
hsa-mir-371a-5p	hsa-mir-182-5p
hsa-mir-708-5p	hsa-mir-148a-3p
hsa-mir-653_+_3
hsa-mir-489
hsa-mir-375

## Sheet: from DE to Duo
UP	DOWN
hsa-mir-361-5p	hsa-mir-302c-5p_-_2
hsa-mir-183-5p	hsa-mir-653_+_3
hsa-mir-148b-3p	hsa-mir-371a-5p
hsa-mir-26a-1-5p	hsa-mir-302d-5p
hsa-mir-26a-2-5p	hsa-mir-489
hsa-mir-27b-3p	hsa-mir-373-3p
hsa-mir-423-5p	hsa-mir-7-2-5p
hsa-mir-744-5p	hsa-mir-372
hsa-mir-24-1-3p	hsa-mir-302a-5p
hsa-mir-24-2-3p	hsa-mir-302c-5p
hsa-mir-148a-3p	hsa-mir-302d-3p_+_2
hsa-mir-26b-5p	hsa-mir-302a-5p_+_1
hsa-mir-363-3p	hsa-mir-302a-3p_+_1
hsa-mir-182-5p	hsa-mir-367-3p
hsa-mir-106a-5p	hsa-mir-302d-3p_-_1
hsa-mir-200a-3p	hsa-mir-302d-3p
hsa-mir-20b-5p	hsa-mir-302a-3p
hsa-mir-30d-5p	hsa-mir-375
hsa-mir-31-5p	hsa-mir-708-5p
hsa-mir-30a-5p	hsa-mir-302d-3p_+_1
hsa-mir-200b-3p	hsa-mir-302a-5p_+_2
hsa-mir-320a	hsa-mir-302c-3p
hsa-mir-218-1-5p	hsa-mir-302c-3p_+_1
hsa-mir-218-2-5p	hsa-mir-302b-3p
hsa-mir-210	hsa-mir-302a-5p_+_3
hsa-mir-34a-5p	hsa-mir-302b-3p_+_1
hsa-mir-335-5p
hsa-mir-10b-5p_+_1
hsa-mir-10b-5p
hsa-mir-660-5p
hsa-mir-532-5p
hsa-mir-146b-5p
hsa-mir-335-3p
hsa-mir-10a-5p_+_1
hsa-mir-10a-5p

## Sheet: from Duo to Ile
UP	DOWN
hsa-mir-27b-3p	hsa-mir-302c-5p
hsa-mir-28-5p	hsa-mir-302c-3p_+_1
hsa-mir-125a-5p	hsa-mir-302a-5p_+_1
hsa-mir-24-2-3p	hsa-mir-302a-5p_+_3
hsa-mir-24-1-3p	hsa-mir-302a-3p
hsa-mir-21-5p	hsa-mir-302a-5p
hsa-mir-130b-3p	hsa-mir-302c-3p
hsa-mir-99b-5p	hsa-mir-302b-3p
hsa-mir-181d	hsa-mir-302d-3p
hsa-mir-10a-3p	hsa-mir-302d-3p_+_2
hsa-mir-10a-5p	hsa-mir-302d-3p_+_1
hsa-mir-10a-5p_+_1	hsa-mir-302a-3p_+_1
hsa-mir-143-3p	hsa-mir-302b-3p_+_1
hsa-mir-10b-5p	hsa-mir-335-3p
hsa-mir-10b-5p_+_1	hsa-mir-375
hsa-mir-181b-2-5p	hsa-mir-106a-5p
hsa-mir-181b-1-5p	hsa-mir-363-3p_+_1
hsa-mir-181a-2-5p	hsa-mir-20b-5p
hsa-mir-181a-1-5p	hsa-mir-200b-3p
hsa-mir-199a-2-3p	hsa-mir-146b-5p
hsa-mir-199a-1-3p	hsa-mir-92a-1-3p_+_1
hsa-mir-199b-3p	hsa-mir-363-3p
hsa-mir-615-3p	hsa-mir-708-5p
hsa-mir-196b-5p
hsa-mir-196a-1-5p
hsa-mir-196a-2-5p
