# Supplementary material for: Integrative genome-scale analyses reveal post-transcriptional signatures of early human small intestinal development in a directed differentiation organoid model
Source: BMC Genomics. 2023 Oct 26;24:641. doi: 10.1186/s12864-023-09743-1 (PMC10601309; doi:10.1186/s12864-023-09743-1)
Supplement: Supplementary file 4 — Supplementary Material 4 [file 12864_2023_9743_MOESM4_ESM.xlsx]

## Sheet: from hESC to DE
Stable	Stringent stable	Unstable	Stringent unstable
ABCC1	ABR	ABCB9	ACAP1
ABHD12	AC000093.1	ABCF3	ADSS2
ABR	AC048338.1	AC004980.1	AK6
AC000093.1	ACVR1B	AC009133.6	AL135905.2
AC000120.4	ADA	AC015802.6	ALKAL2
AC002996.1	ADAMTS10	AC073111.4	AMD1
AC026464.4	ADCY6	AC093323.1	AMPD2
AC040160.1	AKT1	ACAP1	ANKRD23
AC048338.1	AMOTL2	ACAT1	ANKRD50
ACHE	ANKRD46	AD000671.1	ARC
ACKR3	ANXA6	ADSS2	ARFGEF1
ACSF2	APBB1	AEN	ARG2
ACSF3	APOBEC3C	AFMID	ARL4A
ACTN4	ARHGEF1	AK2	ARTN
ACVR1B	ARHGEF17	AK6	ATP5MC1
ADA	ARHGEF2	AL135905.2	ATP5MF-PTCD1
ADA2	ARPIN	ALDOC	ATP6V1C1
ADAMTS10	ASL	ALKAL2	ATRIP
ADAMTS7	ASPG	AMD1	AVPI1
ADCY6	ATP6V1FNB	AMIGO3	BAG2
AFAP1	BBS1	AMPD2	BCLAF1
AGFG2	BDH1	ANKRD13B	C1R
AGO2	BGLAP	ANKRD23	C2orf69
AGPAT3	BHLHE22	ANKRD50	CANX
AGTRAP	BRSK1	ANKRD65	CCAR1
AHNAK	C16orf58	ANXA2	CCN1
AKT1	C17orf107	APOE	CCNE1
AL121845.3	C19orf12	ARC	CD24
AL132780.3	C1orf115	ARFGEF1	CD320
ALDH2	C1QTNF6	ARG2	CD3EAP
ALDH4A1	C1RL	ARL4A	CDKN1A
AMFR	CAMK1	ARL5B	CENPX
AMOTL2	CAPN2	ARTN	CHML
ANKRD46	CBX7	ATF4	CHORDC1
ANXA6	CCDC93	ATF7IP2	CLSPN
AP003071.5	CD99L2	ATP1A1	COA4
AP1G2	CDC42EP1	ATP1B2	COPS3
AP1M2	CELSR1	ATP1B3	CWC22
AP2A1	CERK	ATP5MC1	CXXC1
AP2A2	CES2	ATP5MF-PTCD1	CYCS
AP2S1	CFDP1	ATP6V0C	DBF4
APBB1	CHST11	ATP6V1C1	DDB2
APCDD1	CLIP2	ATRIP	DDX24
APMAP	CNGA4	AUTS2	DEGS1
APOBEC3C	COX7A2L	AVPI1	DHFR
APOBEC3D	CPZ	B3GALT5	DHX58
ARFGAP1	CROCCP2	BAG2	DISP3
ARFRP1	CTDSP2	BAG3	DNTTIP2
ARGLU1	CTNNBIP1	BCL11A	DTL
ARHGAP40	CYFIP1	BCL2L11	ECD
ARHGEF1	CYP2D6	BCL6	EEF1AKNMT
ARHGEF10L	DDIT4	BCLAF1	EFNB2
ARHGEF11	DENND2B	BOLA1	EIF4A3
ARHGEF17	DERPC	BSCL2	EMD
ARHGEF2	DHRS12	BTG1	EPS8L2
ARL4D	DIP2A	BZW1	ESRP2
ARPIN	DIP2C	C12orf10	EXOSC3
ARRB1	DNALI1	C12orf57	EXOSC4
ASL	DUSP8	C1orf216	FABP3
ASPG	DYRK1B	C1R	FABP5
ASPSCR1	EEF1AKMT2	C2orf69	FAM111B
ASS1	EFNA2	C6orf62	FAM117A
ATG4B	EMID1	CABYR	FANCG
ATP11A	ENOSF1	CALR	FASTKD1
ATP13A2	ENTPD6	CANX	FASTKD2
ATP2B4	EPN2	CC2D1B	FJX1
ATP6V1FNB	EXD3	CCAR1	FKBPL
ATXN2L	FAM160B2	CCN1	FOS
B4GALNT3	FAM171A2	CCNC	FOSL1
B4GAT1	FAM20B	CCNE1	FTSJ3
BAHCC1	FAM86HP	CCNJ	G6PC3
BAIAP3	FBN3	CD24	GEMIN4
BBS1	FCSK	CD320	GFOD2
BBX	FGFR3	CD3EAP	GMNN
BCAR3	FOXK1	CDC23	GNL3
BCAT2	FOXO3	CDC6	GPS2
BCL11B	FOXO6	CDH2	H2AC6
BCL7A	FSTL1	CDK5	HCCS
BDH1	FURIN	CDKN1A	HES3
BGLAP	FZR1	CDKN1C	HMOX1
BHLHE22	GBGT1	CEBPA	HMOX2
BHLHE40	GCNA	CELF2	HNRNPAB
BMF	GGA1	CEND1	HOMER1
BMP2	GNAI2	CENPX	HSP90AB1
BNIP3	GNAS	CHCHD7	HSPA8
BOK	GPC2	CHD1	HSPH1
BRD1	GPR78	CHML	IMP3
BRD3	GRAMD4	CHORDC1	IPO4
BRSK1	GRID2IP	CISD3	JMJD1C
BTG2	H1-0	CITED2	JPT1
C16orf58	H6PD	CKB	KBTBD7
C17orf107	HECTD4	CKS2	KHK
C19orf12	HIC2	CLDN7	KLHL21
C1orf115	HMGCL	CLK1	KPNA2
C1orf226	HPN	CLP1	LAP3
C1orf61	HSD17B14	CLSPN	LLPH
C1QTNF6	IDUA	CLU	LRR1
C1RL	IFT140	CNMD	LRRC4
C20orf194	IGDCC4	COA4	LSR
C20orf204	IGFBP2	COL2A1	MAIP1
C22orf39	INF2	COL7A1	MAT2A
C3	INPP5E	COPS3	MAT2B
C4orf50	JPH3	COX18	MCM7
CA5B	KDM4B	CREB1	METTL21A
CACNA1B	KIF26A	CROCC	METTL3
CACNA1H	KMT5A	CSNK2B	MMS22L
CAMK1	KRT8P36	CSPG5	MRM1
CAMSAP3	KSR1	CSRNP2	MRM3
CAP2	KXD1	CTSV	MRPL18
CAPN12	L3MBTL1	CUTA	MRPS17
CAPN2	LRRC23	CUTC	MRPS34
CAPZB	LRRC56	CWC22	MT1X
CARM1	LTBP4	CXXC1	MYCN
CARS1	MAGEB17	CYB5D1	NAT10
CASTOR3	MAGED1	CYB5R1	NCL
CBFA2T2	MAP2K1	CYB5R2	NDUFB9
CBLC	MAP2K3	CYCS	NFKBIE
CBX2	MAP3K10	CYP27B1	NLGN3
CBX7	MAP4K2	CYP51A1	NMRK2
CCDC124	MCRIP1	DALRD3	NOL10
CCDC17	MGAT3	DAZAP2	NOP16
CCDC61	MID1IP1	DBF4	NOP2
CCDC92	MN1	DDB2	NPTX1
CCDC93	MORN1	DDX24	NPTX2
CCL2	MSI1	DDX3X	NPW
CCNB1IP1	MYO15B	DDX5	NSRP1
CCNB2	MYRF	DEGS1	NUP160
CCND2	MZT2B	DET1	OGFOD1
CCNY	NBL1	DHDDS	PA2G4
CD200	NFE2L2	DHFR	PAFAH1B3
CD48	NINL	DHRS11	PARD6A
CD9	NIPSNAP1	DHRS3	PCNA
CD99L2	NOXA1	DHX33	PCOLCE
CDA	NPAS1	DHX58	PDF
CDC42BPB	NRP2	DIPK2A	PHLPP2
CDC42EP1	NYAP1	DISP3	PIGW
CDC42EP4	NYNRIN	DMTN	PLAU
CDK5RAP2	OBSCN	DNAJB1	PLK5
CELSR1	PARP11	DNAJC9	PNCK
CEP120	PBXIP1	DNMT3B	POLR1C
CEP170B	PCBP4	DNTTIP2	POLR2F
CER1	PCDHGB7	DONSON	POR
CERK	PFKFB4	DPM2	POU3F1
CERS4	PFKL	DRD4	PRELID1
CES2	PGLS	DTL	PRICKLE1
CFDP1	PHYKPL	DTNA	PRPF4B
CHD3	PKN3	DUSP1	PSMD12
CHID1	PLXND1	DUSP16	PSMG4
CHRNE	POLL	DVL2	PTMA
CHST11	PSMD9	ECD	PTP4A1
CHTF18	PTGFRN	ECEL1P1	PUM3
CHTF8	PTK7	ECHDC1	PUS7
CLEC16A	PTPRU	EEF1AKNMT	PYGM
CLIP2	PTRH1	EFCAB10	RASL11A
CLSTN3	PYCR2	EFNA4	RBM15
CNGA4	R3HDM2	EFNB2	RCC1
CNN2	RAB26	EIF1	RCN3
COL13A1	RAB4B	EIF1B	REXO2
COL18A1	RASL10B	EIF4A1	RGS2
COL23A1	RBL2	EIF4A3	RIN1
COL26A1	RGS16	EIF4G2	RND3
COL5A1	RHOT1	ELAVL2	RNF138
COL6A1	RIBC2	EMC3	RPL22L1
COL6A2	RILPL1	EMD	RPP30
COL9A2	RIPOR1	EPHX1	RRS1
COLEC12	RNF187	EPOP	SAP18
COPE	RNF213	EPS8L2	SLC12A9
CORO2A	RPL17-C18orf32	ERCC4	SLC25A19
CORO7	RREB1	ERI1	SLC38A2
COX7A2L	RXRA	ERRFI1	SLC38A5
CPSF1P1	SAMD14	ESRP2	SLC5A6
CPZ	SDC3	ESYT1	SOCS1
CRABP1	SDHAF4	ETV6	SOD2
CROCCP2	SEMA3F	EXOG	SOX3
CRTC1	SEMA6C	EXOSC3	SOX8
CSNK1E	SEPTIN5	EXOSC4	SOX9
CTBP1	SETD1B	FABP3	SRSF1
CTDSP2	SGSM2	FABP5	SSB
CTNNBIP1	SHISA3	FAF2	SSC5D
CUX1	SHKBP1	FAM111B	SUGT1
CUX2	SIMC1	FAM117A	SURF2
CYB5R3	SLC25A34	FAM174C	TBCE
CYFIP1	SLC26A11	FANCG	TEDC2
CYP26A1	SLC27A1	FASTKD1	TEX10
CYP27A1	SLC38A10	FASTKD2	TIMM17A
CYP2D6	SLC66A2	FBXL3	TIMM22
CYP2D7	SNAPC3	FBXL5	TMEM70
DDIT4	SNX25	FDPS	TMEM87A
DEF8	SRC	FEZF1	TMX1
DENND2A	STX3	FHDC1	TNPO3
DENND2B	SUMF2	FJX1	TOE1
DERPC	TBC1D9B	FKBPL	TRIM3
DHRS12	TBCD	FLOT1	TUFM
DIO3	TEAD3	FOS	UPF2
DIP2A	TEP1	FOSL1	UPF3B
DIP2C	TEX264	FTL	UPK3B
DLGAP1	THBS3	FTSJ3	WDCP
DMKN	TKFC	FUBP1	WDR77
DMWD	TLE5	G6PC3	ZBTB11
DNALI1	TMEM184A	GADD45G	ZFAND5
DNASE2	TMEM8B	GALNT3	ZFP36L2
DNMBP	TNFAIP8L1	GCC1	ZNF195
DOCK1	TNNT1	GDF15	ZNF219
DOCK6	TRAPPC6A	GDPD2	ZNF267
DOT1L	TRIM32	GEMIN4	ZNF286B
DTD1	TRIOBP	GFOD2	ZNF3
DTNB	TSGA10IP	GLB1L3	ZNF576
DUSP4	TSPO	GLDC	ZNF721
DUSP5	TST	GMNN
DUSP8	TTC9	GNG3
DUSP8P5	TTYH3	GNL3
DYRK1B	UBE2H	GPS2
EEF1AKMT2	UBXN2B	GRASP
EEF1D	UPP1	GRN
EEF1E1-BLOC1S5	USHBP1	GTF2A1
EEF1G	UVRAG	GTF3C4
EEF2	VANGL2	H2AC6
EFEMP2	VEGFA	H2AZ1
EFNA2	VPS37B	H2BC21
EIF3F	WDR13	H2BC8
EIF3K	XXYLT1	HAP1
EIF3L	YBX2	HAPLN3
ELL2	ZDHHC1	HAS3
ELMO1	ZER1	HBEGF
ELMO2	ZFAND3	HCCS
EMC10	ZKSCAN1	HES3
EMID1	ZNF117	HEXIM1
ENOSF1	ZNF316	HLA-DMA
ENTPD6	ZNF337	HLA-E
EOMES	ZNF516	HMGA2
EPHB3	ZNF709	HMOX1
EPN2	ZNF780B	HMOX2
EPS15	ZNF839	HNRNPA2B1
ERGIC3	ZNF853	HNRNPAB
ERV3-1	ZSCAN30	HNRNPH1
EVC		HNRNPH3
EVL		HNRNPK
EXD3		HNRNPR
EXOC7		HOMER1
EXTL1		HSP90AA1
FAM160B2		HSP90AB1
FAM171A2		HSPA2
FAM184A		HSPA5
FAM207A		HSPA8
FAM20B		HSPH1
FAM227A		IARS2
FAM234A		IDI1
FAM43A		IDO1
FAM86DP		IER5
FAM86HP		IFI30
FBF1		IFNGR1
FBLIM1		IGSF9
FBLN1		IKZF4
FBN3		IMP3
FBXL19		ING1
FCSK		ING3
FERMT2		INKA2
FGF17		INTS6
FGF8		IPO4
FGFR2		IQCC
FGFR3		IQSEC2
FKRP		IRF1
FLVCR1		IRGQ
FOXC1		IRX2
FOXK1		ISG15
FOXK2		ITGA6
FOXO3		ITGB1BP2
FOXO6		JADE1
FSTL1		JMJD1C
FURIN		JMJD8
FZD8		JPT1
FZR1		JUN
GAA		JUNB
GAS6		KBTBD4
GATA4		KBTBD7
GATA6		KCND1
GBGT1		KCNK5
GCNA		KHK
GGA1		KIAA1143
GGT7		KLHDC2
GIPC1		KLHDC7A
GLIPR2		KLHL21
GMEB2		KLHL9
GNAI2		KPNA2
GNAL		KRTCAP3
GNAS		LAG3
GNAZ		LAP3
GPATCH2L		LFNG
GPC2		LINC00672
GPR153		LINC02495
GPR176		LLPH
GPR78		LMNA
GPRIN2		LMO4
GPSM1		LRR1
GPT2		LRRC4
GPX8		LRRC59
GRAMD1A		LSR
GRAMD4		LTV1
GREM2		LYPLA2
GRHPR		MACO1
GRID2IP		MAFA
GRK2		MAFB
GSC		MAFF
GSE1		MAIP1
GTF2IRD1		MARCKSL1
GUSB		MARVELD3
H1-0		MAT2A
H6PD		MAT2B
HAAO		MCM10
HDAC4		MCM6
HDAC5		MCM7
HEBP2		MCM9
HECTD4		MCOLN1
HHEX		MED19
HIC2		MED29
HIPK2		MEPCE
HK2		METTL21A
HLA-DQB1		METTL3
HMGCL		MEX3B
HNF1B		MEX3C
HOMER3		MFSD8
HOOK3		MGME1
HPN		MIER1
HS6ST1		MMP24
HSD17B14		MMRN2
HSPG2		MMS22L
ID1		MOAP1
IDUA		MOGS
IER3		MRM1
IFNAR2		MRM3
IFNGR2		MRPL18
IFT140		MRPL19
IGDCC4		MRPL24
IGFBP2		MRPS17
INF2		MRPS34
INO80E		MSH6
INPP5E		MT1X
INPPL1		MTMR11
INTS1		MUC1
IRX3		MYCN
ITGA5		MYLIP
ITPK1		MYO10
JAKMIP1		NAA15
JDP2		NABP1
JPH3		NANOS1
JRK		NAT10
JUP		NCBP2
KCNG1		NCL
KCNK12		NDUFB9
KCNQ2		NEFM
KCNT2		NET1
KCP		NEU1
KCTD5		NEU3
KDM3A		NFKBIE
KDM4B		NFKBIZ
KDM5C		NIF3L1
KDM6B		NLGN3
KDM7A		NLN
KEL		NLRP2
KHNYN		NMB
KIAA0040		NMRK2
KIAA0232		NOL10
KIAA0319L		NOP16
KIAA1614		NOP2
KIF17		NOP56
KIF26A		NPM3
KLF6		NPTX1
KLHL26		NPTX2
KMT2D		NPW
KMT5A		NQO1
KRT8P33		NR4A2
KRT8P36		NRARP
KSR1		NSRP1
KXD1		NT5C
L3MBTL1		NUP160
LAMA5		NXF1
LAMC3		OAT
LAS1L		ODR4
LATS2		OGFOD1
LEFTY1		ORC1
LEFTY2		PA2G4
LHPP		PAF1
LHX1		PAFAH1B3
LIME1		PAK1IP1
LIMK1		PANO1
LMNB2		PARD6A
LPIN2		PARL
LRP1		PCDH18
LRP10		PCDHB2
LRP5		PCNA
LRRC23		PCOLCE
LRRC56		PDF
LTBP3		PDHX
LTBP4		PDPR
LZTS1		PGBD5
MACF1		PGRMC1
MACROH2A2		PHF1
MAD1L1		PHLDA2
MAGEB17		PHLPP2
MAGED1		PIGW
MAGI3		PIPOX
MAP2K1		PITRM1
MAP2K2		PLAU
MAP2K3		PLK2
MAP3K10		PLK5
MAP4K2		PLSCR3
MAPK8IP3		PMPCB
MARK4		PNCK
MARS1		PNP
MATN3		PNPLA2
MATR3		POLG2
MCRIP1		POLR1C
MED16		POLR2F
MEGF6		POLR3G
MEGF8		POR
MEIS3		POU3F1
MFAP4		PPM1D
MGAT3		PPM1H
MICALL1		PPP1R10
MID1IP1		PPT2-EGFL8
MIER2		PPT2
MLLT1		PRDM14
MLLT6		PRDX1
MLYCD		PRELID1
MMP14		PRICKLE1
MN1		PROM1
MORN1		PRPF38A
MPRIP		PRPF4B
MRC2		PRRT2
MROH1		PSMD12
MRPS31P5		PSMD6
MSI1		PSMG1
MTA1		PSMG4
MXD4		PTMA
MYH9		PTP4A1
MYO15A		PUM3
MYO15B		PUS7
MYRF		PYGM
MZT2B		RAB5A
NAPA		RAD9A
NATD1		RANGRF
NBDY		RASAL1
NBL1		RASD1
NCR1		RASL11A
NCS1		RBBP6
NCSTN		RBM15
NDRG4		RBM19
NDUFA11		RCC1
NDUFA13		RCN3
NDUFS7		RDH13
NEK6		REXO2
NELFB		RGS2
NELFE		RIN1
NFASC		RIPK1
NFATC1		RIPOR2
NFE2L1		RMI1
NFE2L2		RNASEK-C17orf49
NFKBIA		RND3
NINL		RNF138
NIPSNAP1		RNF34
NISCH		ROM1
NMRAL1		RPL13P5
NOP53		RPL22L1
NOS1AP		RPP21
NOXA1		RPP30
NPAS1		RPS26
NRP2		RRM2B
NTN1		RRP12
NTN4		RRP36
NUCB1		RRS1
NUDT14		RSPRY1
NUMA1		SAP18
NYAP1		SARM1
NYNRIN		SCAMP3
OBSCN		SCG5
OBSL1		SCN1B
OGDHL		SDF2L1
OLFM2		SDR39U1
OPLAH		SEC24D
OPRL1		SERTAD1
OVCH2		SFPQ
P4HA1		SHISA9
P4HTM		SIRT7
PACS2		SKIL
PAK4		SLC12A9
PALM		SLC17A9
PANK4		SLC1A5
PARP11		SLC25A19
PBXIP1		SLC25A3
PCBP4		SLC25A51
PCDH10		SLC38A2
PCDHGB7		SLC38A5
PCK2		SLC39A7
PCMTD1		SLC5A6
PCNT		SLC6A8
PDGFB		SLC9A1
PDK1		SMIM4
PDLIM4		SNAPC2
PDLIM7		SOCS1
PDXK		SOD2
PDZD4		SOGA3
PEPD		SOX11
PER2		SOX3
PFKFB4		SOX8
PFKL		SOX9
PGLS		SPATS2L
PGM1		SPIB
PGS1		SRP14
PHGDH		SRP19
PHOSPHO1		SRSF1
PHYKPL		SRSF2
PIGQ		SRSF3
PIK3C2B		SRSF5
PIK3CB		SRSF6
PINK1		SSB
PIP5K1C		SSC5D
PITX2		SSR1
PKD1		STARD5
PKN3		STK38L
PLA2G4B		STMN3
PLEKHG5		STX10
PLEKHH1		SUGT1
PLEKHM1P1		SUMO2P17
PLEKHM2		SURF2
PLSCR2		SYT6
PLXNA1		TARS1
PLXNA2		TAX1BP3
PLXND1		TBCC
POC1A		TBCE
POLDIP3		TBCE
POLL		TCTA
POU5F1		TEDC2
PPFIBP2		TENT5B
PPIAP46		TERF1
PPM1F		TEX10
PPP1R13L		TGS1
PPP1R16A		THAP9
PPP1R16B		THY1
PPP1R21		TIAM2
PPP1R3B		TIMM17A
PPP6R2		TIMM22
PRDM1		TMEM150A
PREX1		TMEM222
PRKACA		TMEM39A
PRKAR1B		TMEM70
PRKCSH		TMEM87A
PRKCZ		TMX1
PROSER3		TNFRSF11A
PRPF40B		TNFRSF12A
PRRC2B		TNFSF9
PRRT3		TNNT2
PRSS53		TNPO3
PRSS8		TOE1
PSAT1		TOR1AIP2
PSMD9		TOR1B
PTGDS		TRIM3
PTGFRN		TRIM65
PTGR1		TRPC4
PTK7		TSSK3
PTP4A3		TTC39C
PTPA		TTF1
PTPRA		TUBA1C
PTPRG		TUBB3
PTPRS		TUBB4B
PTPRU		TUFM
PTRH1		UBC
PYCR2		UGP2
QPRT		UPF2
QRICH2		UPF3B
QSOX1		UPK3B
R3HDM2		UQCC3
RAB11B		UQCRQ
RAB26		USP1
RAB32		USP44
RAB4B		UTP4
RAI1		VSNL1
RALGDS		WASHC5
RANBP1		WDCP
RASL10B		WDR43
RBL2		WDR74
RECQL5		WDR77
REXO1		WDR82
RFPL2		XPNPEP3
RGS16		YOD1
RHOBTB3		ZBED5
RHOT1		ZBTB11
RHPN1		ZC3H7A
RIBC2		ZDHHC21
RILPL1		ZFAND5
RIPOR1		ZFP36L2
RNF187		ZFR
RNF213		ZNF131
RNF220		ZNF140
RNPEPL1		ZNF143
RPL13		ZNF195
RPL17-C18orf32		ZNF219
RPL18A		ZNF267
RPL22		ZNF271P
RPL3		ZNF286B
RPL35		ZNF3
RPL39L		ZNF394
RPS14		ZNF398
RPS16		ZNF480
RPS18		ZNF550
RPS19		ZNF576
RPS24		ZNF703
RPS6KA2		ZNF714
RPS9		ZNF721
RREB1		ZNF813
RRP9		ZNF876P
RXRA		ZNHIT2
S1PR3		ZW10
SALL1
SAMD11
SAMD14
SARS1
SART1
SBF1
SBNO2
SCAMP4
SCN4A
SCRN1
SDC3
SDF4
SDHAF4
SELENON
SEMA3F
SEMA4C
SEMA6B
SEMA6C
SEPTIN5
SEPTIN6
SERPINB9
SERPINE2
SERPINH1
SESN2
SETD1B
SETD7
SFXN2
SGMS1
SGSM2
SH3BP2
SH3BP5L
SHANK3
SHC2
SHISA3
SHISAL2B
SHKBP1
SIMC1
SINHCAF
SIX3
SKIDA1
SLC12A7
SLC16A3
SLC16A5
SLC22A15
SLC25A34
SLC25A37
SLC26A11
SLC27A1
SLC2A1
SLC2A3P1
SLC36A1
SLC38A10
SLC40A1
SLC66A2
SLC7A5
SLFN5
SMAD6
SMAD7
SMARCB1
SMARCD3
SNAPC3
SNX25
SNX8
SOGA1
SOX17
SOX18
SP5
SPAG7
SPG11
SPPL2B
SPRY2
SPRY4
SRC
SRF
SRRM2
ST3GAL2
ST6GALNAC2
ST6GALNAC6
STK40
STPG1
STRA6
STRN4
STX16-NPEPL1
STX3
SULF2
SULT4A1
SUMF2
SUMO2
SUN2
SZT2
TAFA5
TAGLN
TBC1D22A
TBC1D9
TBC1D9B
TBCB
TBCD
TCF12
TDRD7
TDRP
TEAD3
TENM4
TEP1
TET3
TEX22
TEX264
THBS3
TIMP3
TKFC
TKT
TLE3
TLE5
TMEM184A
TMEM230
TMEM245
TMEM259
TMEM268
TMEM43
TMEM63A
TMEM86B
TMEM8B
TMEM98
TMTC4
TNFAIP8L1
TNNT1
TNRC18
TOP1MT
TP53I11
TPD52L2
TPM4
TRABD2B
TRAF5
TRAF7
TRAPPC6A
TRIB3
TRIM16
TRIM32
TRIOBP
TRMT44
TRMT9B
TRPV1
TSC2
TSGA10IP
TSNARE1
TSPO
TSPOAP1
TST
TTC38
TTC9
TTLL3
TTYH3
TUBGCP6
TXNIP
TYRO3
UBAP1L
UBE2H
UBE3B
UBXN11
UBXN2B
UHRF1BP1
UNC93B1
UPP1
USHBP1
USP20
UST
UVRAG
VANGL2
VAV2
VEGFA
VPS35L
VPS37B
VPS51
WARS1
WDR1
WDR11
WDR13
WDR18
WDR86
WNT3
XPNPEP1
XXYLT1
YARS1
YBX2
YPEL5
YWHAE
ZBED6
ZBED9
ZC3H7B
ZDHHC1
ZER1
ZFAND3
ZFP91-CNTF
ZFR2
ZKSCAN1
ZMIZ1
ZNF101
ZNF117
ZNF16
ZNF316
ZNF337
ZNF37BP
ZNF516
ZNF521
ZNF709
ZNF730
ZNF767P
ZNF780B
ZNF787
ZNF839
ZNF853
ZSCAN30
ZSWIM4
ZSWIM6

## Sheet: from DE to Duo
Stable	Stringent stable	Unstable	Stringent unstable
AAR2	AC004890.2	A1BG	ABCD1
AASS	AC008758.1	AAMP	ABCD4
ABCA11P	AC010326.1	ABCD1	ABHD18
ABCB8	AC022137.3	ABCD4	ABHD5
ABCE1	AC024592.3	ABHD14B	ABHD8
ABHD17B	AC068580.4	ABHD15	AC000093.1
ABHD3	AC114490.3	ABHD16A	AC002316.1
ABI2	ADAMTS10	ABHD17A	ACAP1
ABL1	ADCY3	ABHD18	ACVR2B
ABRAXAS2	AP001931.2	ABHD5	ADAMTS4
AC004890.2	AP003071.5	ABHD8	ADI1
AC006001.3	ARHGAP35	ABT1	ADM
AC006064.6	ARPC4-TTLL3	AC000093.1	ADPRH
AC007842.1	ARSL	AC002316.1	AKIP1
AC008758.1	ASB13	AC004151.1	AKTIP
AC010326.1	ATAD5	AC004987.2	AL928654.3
AC011448.1	ATP5MF-PTCD1	AC005829.2	ALDH16A1
AC015813.2	AZU1	AC007906.2	ANKRD9
AC022137.3	B3GAT3	AC008878.1	AP2M1
AC022966.1	BAMBI	AC009133.6	APLP2
AC024592.3	BCL2L1	AC010646.1	APOBEC3B
AC026464.6	BOD1	AC011511.4	APOBEC3C
AC068580.4	BRD7	AC016582.3	APOBEC3G
AC073896.1	BRI3	AC026464.4	ARAP1
AC090114.3	BTF3	AC027559.1	ARHGAP4
AC092718.3	BUD13	AC037459.1	ARHGDIG
AC093752.1	BZW2	AC055839.2	ARHGEF1
AC114490.3	C11orf96	AC069528.1	ARHGEF39
AC118549.1	C1QTNF6	AC073111.4	ARL10
AC138409.2	C22orf39	AC092073.1	ARMT1
ACACA	CATSPERG	AC133552.2	ARPC5
ACAD10	CCDC138	AC138409.1	ASF1A
ACBD3	CCNI	ACADM	ASPHD2
ACO2	CD164	ACAP1	ATL3
ACTR3	CDH24	ACAP2	ATXN7L3
ADAM10	CENPH	ACAP3	B3GNT5
ADAM17	CERS1	ACBD5	B3GNT7
ADAMTS10	CES3	ACE	BAHD1
ADAMTSL2	CHAC1	ACHE	BBC3
ADCY3	CHD1	ACP1	BCL11B
ADD1	CHD1L	ACP2	BEND3
ADNP	CHID1	ACVR2B	BEX3
ADNP2	CHST10	ADAMTS4	BMP2
ADSL	CIRBP	ADGRB2	C18orf32
ADSS1	CITED2	ADI1	C1GALT1
ADSS2	CIZ1	ADM	C6orf132
AEN	CLUAP1	ADM5	C9orf40
AFMID	CNIH1	ADO	CABLES1
AGBL5	COL18A1	ADPRH	CABLES2
AGFG1	COX19	AGFG2	CAP1
AGO3	CPSF4	AGPAT1	CAPN12
AGPAT4	CRCP	AHSA1	CASP3
AGPS	CRLS1	AIMP1	CAVIN3
AHCTF1	CRTAP	AJM1	CBR1
AHCY	CTSB	AKIP1	CBX7
AHCYL1	CUL7	AKTIP	CCDC177
AKAP13	DDIT3	AL049779.1	CCDC71L
AKAP8L	DELE1	AL162231.1	CCNDBP1
AKNA	DLG1	AL365205.1	CD55
AKT2	DNAJC9	AL928654.3	CD9
AL109811.3	DNMBP	ALAS1	CDIPT
AL135905.2	DTL	ALDH16A1	CDK2AP1
ALDOC	DYNLL2	ALDH1A3	CDKN2D
ALOX12P2	EBPL	ALDH1B1	CDS2
ALPL	ECHDC1	ALDOA	CEP170B
ALS2	ECM1	ALG1	CES2
AMBRA1	EEF1D	ALG10	CFL1
AMD1	EEF1G	ALG10B	CLCNKA
AMOTL1	EFNA4	ALG5	CLDND1
ANKHD1-EIF4EBP3	EHMT2	ALKBH6	CLK1
ANKHD1	EIF2D	ALYREF	CLU
ANKMY2	EIF3D	AMER1	CMTM6
ANKRD10	EIF3H	AMN	CNGA4
ANKRD11	EIF3J	AMPD2	CNN1
ANKRD17	EIF3M	AMZ2P1	COCH
ANKRD18CP	EIF4ENIF1	ANGEL1	COL6A1
ANO6	ELP3	ANGPTL4	COQ10B
ANP32B	EPC2	ANKRA2	CORO7
ANXA3	EPM2AIP1	ANKRD16	COX17
ANXA6	ERGIC3	ANKRD34A	CRABP1
AP001931.2	ERRFI1	ANKRD54	CRAT
AP003071.5	ESF1	ANKRD9	CRB3
AP1G1	ETV5	ANO8	CREB3L4
AP1M1	EXD3	ANP32A	CRIP1
AP2A2	EXO1	ANP32E	CTXN1
AP3M1	FAM117A	AP003419.1	CYP2S1
AP4M1	FAM204A	AP1S1	DBNDD2
APEX1	FANCI	AP2M1	DCUN1D1
APLP1	FBXO17	AP2S1	DHX8
APOC1	FN1	AP3B2	DNAJB5
APOE	FNDC3A	APBA3	DTX3
APP	FNDC3B	APLP2	DUSP5
APPBP2	FSBP	APOBEC3B	DYNLL1
AREL1	FYN	APOBEC3C	EDRF1
ARF1	GIGYF2	APOBEC3F	EHD1
ARFGAP2	GNPTG	APOBEC3G	EHD3
ARFGEF1	GPCPD1	ARAP1	EIF5A
ARGLU1	GPI	ARHGAP27	ELMO3
ARHGAP11B	GRASP	ARHGAP33	ELMOD2
ARHGAP12	GSK3B	ARHGAP4	ENC1
ARHGAP17	GTF3C3	ARHGAP40	ETFB
ARHGAP28	HAP1	ARHGDIG	ETV4
ARHGAP29	HAVCR2	ARHGEF1	FADD
ARHGAP35	HPN	ARHGEF15	FAM43A
ARHGAP42	IER3IP1	ARHGEF2	FAM86DP
ARHGAP5	IER5	ARHGEF25	FBXL16
ARHGEF10	IFT140	ARHGEF39	FBXL18
ARHGEF11	IGFBP4	ARID5A	FDFT1
ARHGEF7	IL11RA	ARIH2OS	FHOD1
ARID1A	IMMP1L	ARL1	FOXD3
ARID4B	IQCC	ARL10	FST
ARIH1	IRF2BP2	ARL14EP	FZD8
ARL4C	IRX2	ARL6IP5	GABPA
ARL5B	ITFG2	ARMC10	GADD45G
ARL8B	JADE1	ARMC5	GNA11
ARMC6	JDP2	ARMC7	GPR108
ARMC8	JMJD7	ARMCX1	GPR37
ARMC9	KAT6A	ARMCX5	GPX1
ARPC4-TTLL3	KDELR1	ARMT1	GRK2
ARRB2	KDELR3	ARPC5	GRM2
ARRDC3	KDM1A	ARRB1	GSTO1
ARSL	KLHL15	ARRDC2	H2AC6
ASAP3	LAMA5	ARTN	HACD2
ASB13	LGR4	ASDURF	HCN3
ASH1L	LHFPL2	ASF1A	HDAC5
ASH2L	LRG1	ASIC1	HDGF
ASIC3	LRPPRC	ASNSD1	HECTD3
ASNS	LRRC23	ASPHD2	HIGD1A
ASPHD1	LYRM4	ASPRV1	HLA-DQB1
ASXL1	MAN2B1	ATG9B	HMG20B
ATAD5	MAN2C1	ATL3	HMGCR
ATAT1	MATN2	ATOX1	HMMR
ATF2	MCM2	ATP12A	HOMER2
ATF6B	MCM4	ATP1B1	HPDL
ATF7IP	METTL9	ATP1B3	HSD11B2
ATF7IP2	MFAP2	ATP23	IDH1
ATG12	MRPL10	ATP2A1	IFITM1
ATG13	MRPS27	ATP5F1C	IFITM2
ATP1A1	MSH5	ATP5F1E	INPP5K
ATP5MF-PTCD1	MSL1	ATP5MC3	IRS2
ATP5MG	MTPN	ATP5MD	ITGA5
ATP5PD	MTSS2	ATP6AP1	ITPRIP
ATP6V0C	N4BP2L2	ATP6V1G2	JUP
ATP6V1B2	NACA	ATP8A1	KCNF1
ATP6V1D	NAT9	ATP8B2	KIF3C
ATPAF1	NLE1	ATXN7L1	KIFBP
ATRX	NOB1	ATXN7L3	KIFC2
ATXN10	NOL8	AURKAIP1	KLC2
ATXN2L	NOP14	AURKC	KLF16
ATXN3	NRARP	AVL9	KREMEN2
AUTS2	NUMA1	AZI2	LARGE2
AVIL	ODC1	B3GNT5	LBHD1
AXIN1	ORC1	B3GNT7	LGALS1
AZU1	P4HA1	B4GAT1	LIN7B
B3GAT3	PABPC1	BABAM1	LONRF1
B3GNT4	PABPC4	BACE1	LY6G5C
BAG2	PACC1	BAG5	LYNX1
BAIAP2	PARP16	BAHD1	MAPK6
BAIAP2L1	PBDC1	BAK1	MAPK7
BAMBI	PCDH8	BANF1	MDP1
BAZ1B	PCNA	BARX1	MFAP4
BAZ2B	PHLPP1	BASP1	MICB
BBS1	PIAS1	BBC3	MLLT11
BCAP31	PIAS2	BBS7	MMP17
BCAT1	PIK3R1	BCAR3	MMP25
BCL2L1	PLAGL2	BCKDK	MPP2
BCL7B	PLD3	BCL11A	MSL3P1
BCLAF1	PLIN5	BCL11B	MSMO1
BEND5	PLK2	BCL2L12	MTG1
BEX1	PLK4	BCL2L2	MVD
BFAR	POFUT1	BCL3	MYADM
BICD1	POLD1	BCL6B	MYC
BIN3	POLR3E	BCL7C	MYCL
BIRC6	PON2	BCOR	MYL12A
BLCAP	PPP1R8	BCORL1	NAGK
BLM	PRDM2	BEND3	NANP
BLMH	PRKAB2	BEST4	NAP1L2
BMPR1A	PRKCSH	BEX3	NAP1L3
BMS1	PRKRIP1	BEX4	NCDN
BOD1	PRNP	BHLHE41	NDRG4
BORCS8-MEF2B	PRPF19	BICDL2	NEFL
BPTF	PRR3	BIN1	NFKBID
BRAF	PRSS1	BLOC1S1	NMRK1
BRD1	PSPN	BLOC1S4	NOTUM
BRD4	QARS1	BMF	NPAS1
BRD7	RAB4A	BMP2	NSMCE3
BRD9	RAD54B	BNIP3L	NUDT1
BRF2	RALGDS	BORCS6	NUDT22
BRI3	RASL10B	BRAT1	OPLAH
BRIX1	RASL11A	BRF1	PACSIN1
BRPF3	RBBP6	BRMS1	PATZ1
BSDC1	RBBP7	BROX	PCDH1
BTAF1	RCN1	BSCL2	PCYT2
BTBD1	RCN2	BST2	PIEZO1
BTBD2	RFC4	BTBD19	PIF1
BTF3	RLF	BTN2A1	PIK3IP1
BTG1	RNASE1	C11orf52	PIM1
BUB1B	RND1	C12orf65	PIM3
BUD13	RNF149	C12orf73	PITX2
BYSL	RNF185	C14orf119	PLEKHM1P1
BZW2	RNF24	C14orf28	PLOD2
C11orf96	ROCK2	C15orf61	POLD4
C12orf10	RPL13	C16orf86	POU5F1
C19orf44	RPL14	C17orf58	PPIC
C1QTNF6	RPL18A	C18orf32	PPM1N
C1RL	RPL23A	C19orf81	PPP1R12C
C22orf39	RPL28	C1GALT1	PPP1R14B
C2orf42	RPL31	C1orf109	PPP1R16A
C2orf49	RPL36A	C1orf35	PPP1R3D
C3orf52	RPL38	C1orf56	PPP2R5A
C7orf26	RPL9	C1orf61	PRADC1
CABIN1	RPLP0	C1QL3	PRDX5
CACFD1	RPS13	C20orf204	PRKCZ
CACHD1	RPS15	C2CD2L	PTGDS
CACNG6	RPS16	C3	PTPRU
CACUL1	RPS18	C3orf18	PYCR2
CAD	RPS25	C3orf38	PYM1
CALD1	RPS4X	C4orf3	RAB32
CALU	RPS5	C4orf46	RAB43
CAMSAP1	RPUSD4	C4orf50	RAB4B
CANX	RRM1	C5orf38	RABIF
CAP2	RSL1D1	C5orf51	RAP2C
CAPRIN1	RSL24D1	C6orf132	RBM24
CAPZB	RUFY2	C7orf25	RCAN3
CASC3	SAMM50	C8orf48	RDH11
CASK	SARS1	C8orf58	RETREG3
CASKIN1	SAT1	C9orf116	RFESD
CASTOR3	SCAMP2	C9orf40	RHOF
CATSPERG	SDHA	C9orf72	RILP
CBL	SDHAP1	C9orf78	RNF11
CBR4	SELENBP1	CA11	RNF14
CC2D1B	SEMA3G	CABLES1	RTKN
CCAR1	SERINC5	CABLES2	RUNDC3A
CCAR2	SESN2	CACNB3	RXRB
CCDC12	SH3D19	CALHM2	SAMD11
CCDC136	SLBP	CALM3	SCGB3A2
CCDC138	SLF2	CALY	SCN4A
CCDC14	SSC4D	CAMK2N1	SELENOI
CCDC183	SSC5D	CAMKK2	SEMA3F
CCDC57	ST13	CANT1	SEMA6B
CCN1	ST7L	CAP1	SEPTIN5
CCN2	STON1	CAPN12	SFRP2
CCNB1IP1	TADA1	CAPS	SHISA2
CCND1	TATDN1	CARD19	SIAH2
CCNG1	TCEA3	CARMIL3	SLC16A13
CCNH	TCF4	CARNS1	SLC25A23
CCNI	TIMP1	CARS2	SLC25A35
CCNL1	TM2D3	CASP3	SLC35A4
CCNL2	TM9SF4	CASP9	SLC40A1
CCNT1	TMEM106A	CASTOR2	SLC5A6
CCT2	TMEM138	CATSPER2P1	SLC66A3
CCT4	TMEM18	CAVIN1	SLC9A5
CD151	TMEM222	CAVIN3	SLFN5
CD164	TMEM44	CBLL1	SLITRK2
CD2BP2	TMEM88	CBLN3	SMPD1
CD320	TMEM8B	CBR1	SOCS2
CD46	TNFRSF10D	CBX2	SOCS3
CD81	TNFRSF13C	CBX7	SOGA1
CD99L2	TPCN1	CCDC113	SOX10
CDC16	TPPP3	CCDC130	SOX2
CDC23	TRAP1	CCDC137	SPHK2
CDC6	TSEN2	CCDC151	SPRY4
CDCA2	TSPAN3	CCDC163	SPSB2
CDH1	TTC12	CCDC177	SRD5A3
CDH11	TTLL3	CCDC24	SREBF1
CDH2	TUBGCP3	CCDC28B	SRI
CDH24	TXNDC5	CCDC51	STIL
CDIP1	TYMS	CCDC71	STK26
CDK10	UBA52	CCDC71L	STMN3
CDK11B	UFM1	CCDC74A	STX2
CDK5RAP2	UPF3B	CCDC74B	SUSD3
CDKN1A	USP12	CCKBR	SYNGR3
CDT1	VASN	CCNC	TBR1
CDX2	VPS11	CCNDBP1	TCF19
CEBPA	VPS33B	CCP110	TDG
CEBPZ	WDR54	CCR10	TEPSIN
CELF1	WDR60	CCSAP	TGFB1I1
CENPF	WNK4	CCT7	TIGAR
CENPH	ZFP91	CD200	TIPARP
CEP192	ZNF12	CD4	TLE5
CERS1	ZNF16	CD48	TMBIM1
CES3	ZNF385A	CD55	TMBIM6
CFAP410	ZNF408	CD63	TMCO6
CFDP1	ZNF432	CD7	TMEM158
CGNL1	ZNF446	CD70	TMEM184A
CHAC1	ZNF695	CD9	TMEM185A
CHAF1A	ZNF706	CDA	TMEM200B
CHD1	ZNF773	CDC14A	TMEM250
CHD1L	ZNF777	CDC25C	TNFAIP8L1
CHD6	ZNF83	CDC37	TNS2
CHD7	ZNRF3	CDC40	TPM3
CHD8		CDC42BPG	TRIM36
CHD9		CDC42EP4	TRIP10
CHEK1		CDC42SE1	TSKU
CHID1		CDC7	TSPAN17
CHKA		CDCA3	TSPO
CHMP2A		CDCA4	TUBA4A
CHMP6		CDIPT	TUBB2B
CHORDC1		CDK16	TULP1
CHST10		CDK2AP1	UBALD2
CHTOP		CDK2AP2	UBXN2A
CIRBP		CDK9	ULK1
CISD3		CDKN1B	UQCRC1
CITED2		CDKN2D	USB1
CIZ1		CDNF	USF1
CKS2		CDS2	VANGL2
CLCC1		CEBPB	VASP
CLCN6		CEBPD	WBP2
CLDN15		CENPB	WNT9A
CLIC4		CENPBD1	WSB2
CLINT1		CENPM	ZFHX2
CLK3		CENPT	ZFP91-CNTF
CLOCK		CEP170B	ZIC3
CLP1		CERCAM	ZIC5
CLPTM1L		CES2	ZNF296
CLSPN		CETN2	ZNF319
CLSTN1		CFD	ZNF396
CLTA		CFL1	ZNF48
CLUAP1		CGB7	ZNF671
CMTM4		CHCHD1	ZNF747
CNIH1		CHCHD5	ZNF853
CNIH2		CHCHD7	ZSWIM4
CNOT2		CHD3
CNOT6		CHFR
COA1		CHKB
COA7		CHRAC1
COA8		CHST2
COG3		CHST6
COG8		CIC
COIL		CIPC
COL18A1		CKS1B
COL2A1		CLCF1
COL4A1		CLCN3
COL4A2		CLCNKA
COL4A5		CLCNKB
COL4A6		CLDN23
COL6A2		CLDN7
COL7A1		CLDND1
COLEC12		CLEC11A
COP1		CLIC1
COPB1		CLK1
COPG1		CLPP
COPS2		CLU
COPS3		CMTM3
COTL1		CMTM6
COX11		CMTR2
COX16		CNGA4
COX19		CNN1
COX7A2L		COASY
CPSF4		COCH
CPSF6		COL6A1
CPSF7		COL9A2
CRABP2		COMTD1
CRBN		COPS7B
CRCP		COQ10A
CREB1		COQ10B
CREB3L2		COQ8B
CREBBP		CORO2A
CRIM1		CORO6
CRK		CORO7
CRLF3		COX14
CRLS1		COX17
CRMP1		COX18
CRTAP		CRABP1
CRTC1		CRACR2B
CS		CRAT
CSDE1		CRB3
CSNK1A1		CREB3L4
CSNK2A1		CRIP1
CSNK2A2		CRIP2
CSRNP2		CRLF1
CSTF3		CRNKL1
CTCF		CSAD
CTDSPL2		CSNK2B
CTH		CSPG4
CTNNAL1		CTDSP1
CTNNB1		CTDSP2
CTNS		CTXN1
CTPS2		CXCL12
CTSB		CYBRD1
CTSC		CYGB
CTSH		CYP26A1
CTTNBP2NL		CYP2S1
CUL1		DBNDD2
CUL3		DCAF11
CUL7		DCTN1
CUTC		DCUN1D1
CUX1		DDIAS
CWC22		DDN
CWC27		DDR1
CXADR		DDX11L2
CXorf38		DDX19B
CXXC4		DENND4B
CYB5B		DEPDC1
CYB5D1		DEXI
CYP2D7		DGCR6L
D2HGDH		DGKZ
DAB2IP		DHRS13
DAP		DHRS2
DAP3		DHX8
DARS1		DIO3
DBF4		DIPK2A
DCAF1		DLG3
DCAF15		DLX4
DCLRE1C		DNAJB11
DCP1A		DNAJB4
DCTN2		DNAJB5
DCXR		DNAJC19
DDIT3		DNAJC4
DDOST		DNAJC8
DDX21		DNASE2
DDX39B		DNMT3B
DDX3X		DOK1
DDX41		DPAGT1
DDX42		DPF1
DDX46		DPP3
DDX47		DPP9
DDX51		DPY19L4
DDX54		DPYSL3
DDX55		DRAP1
DDX56		DSN1
DECR2		DTX3
DEDD		DTX3L
DEK		DUSP15
DELE1		DUSP28
DENR		DUSP4
DET1		DUSP5
DGAT1		DUSP8P5
DHDDS		DUT
DHPS		DYNC1LI1
DHRS7B		DYNLL1
DHX32		DYNLT1
DHX36		DZIP1
DHX38		EDEM1
DHX9		EDRF1
DIABLO		EFHD1
DIAPH2		EFNA3
DIDO1		EFNB1
DIP2A		EFS
DLAT		EGLN1
DLG1		EHD1
DLL1		EHD3
DLST		EID1
DMTF1		EIF1AD
DMTN		EIF2AK3
DNAJA1		EIF5A
DNAJA3		ELMO3
DNAJB12		ELMOD2
DNAJC10		ELMSAN1
DNAJC13		ELOVL1
DNAJC15		EMB
DNAJC2		EMC9
DNAJC9		EMD
DNM1L		EMILIN1
DNM2		EML2
DNMBP		EML3
DOCK1		EMX2
DOCK6		ENC1
DOK4		ENO2
DONSON		ENPP5
DPH7		ENPP7P8
DPM1		EOMES
DPM2		EPHA1
DPP8		EPHB3
DROSHA		EPHB4
DTL		ERAL1
DTYMK		ERCC6L2
DUS1L		ESRP2
DUSP1		ESYT1
DUSP3		ESYT2
DVL2		ETAA1
DXO		ETFB
DYNC1LI2		ETFRF1
DYNLL2		ETV2
DYRK1A		ETV4
E2F7		EVI5L
EBPL		EXTL1
ECHDC1		F11R
ECI1		F12
ECM1		F2RL1
ECPAS		FAAP24
ECSIT		FADD
ECT2		FADS1
EDA		FADS2
EDC3		FAIM
EEF1A1		FAM120AOS
EEF1AKMT2		FAM124A
EEF1D		FAM149B1
EEF1G		FAM160A2
EEF2		FAM160B2
EFCC1		FAM171A2
EFNA2		FAM177A1
EFNA4		FAM181B
EFNB2		FAM189B
EGR1		FAM200A
EHBP1L1		FAM200B
EHMT2		FAM20A
EIF1		FAM20B
EIF1B		FAM20C
EIF2A		FAM214B
EIF2AK1		FAM217B
EIF2AK4		FAM229A
EIF2D		FAM43A
EIF2S2		FAM50B
EIF2S3		FAM76B
EIF3A		FAM83F
EIF3D		FAM86C2P
EIF3F		FAM86DP
EIF3H		FAM8A1
EIF3I		FANCF
EIF3J		FAT1
EIF3L		FBF1
EIF3M		FBXL12
EIF4A1		FBXL15
EIF4A2		FBXL16
EIF4A3		FBXL18
EIF4B		FBXL19
EIF4EBP2		FBXO24
EIF4EBP3		FBXO31
EIF4ENIF1		FBXO36
EIF4G1		FBXO45
EIF4G2		FBXO9
EIF4G3		FDFT1
EIF4H		FDX2
EIF5		FDXACB1
ELF1		FEM1B
ELK4		FEZF1
ELMO1		FGF17
ELMO2		FGFBP3
ELOB		FGFR4
ELOVL5		FGFRL1
ELP3		FHOD1
ELP5		FIBP
EMC1		FKBP5
EMC3-AS1		FKBPL
EME1		FLAD1
EMG1		FLNC
EMID1		FLRT2
EML4		FLVCR1
ENAH		FLVCR2
ENDOG		FLYWCH2
ENO1		FMNL1
ENSA		FNDC11
ENTPD4		FNDC4
ENTR1		FOXA2
EP300		FOXD3
EP400		FOXH1
EPC1		FOXN4
EPC2		FOXO6
EPCAM		FOXRED1
EPHX1		FRA10AC1
EPM2AIP1		FRAT2
EPN1		FRS3
EPS15L1		FST
ERBIN		FURIN
ERCC3		FUT1
ERF		FUT2
ERGIC1		FXN
ERGIC3		FYTTD1
ERH		FZD5
ERI1		FZD8
ERI3		GAB2
ERRFI1		GABBR1
ERVK3-1		GABPA
ESF1		GADD45A
ETV3		GADD45G
ETV5		GAL
EWSR1		GALT
EXD3		GAS1
EXO1		GATA4
EXOSC10		GATA6
EXOSC6		GBGT1
EXOSC9		GCHFR
EXT1		GDPGP1
FABP5		GEMIN6
FAM111B		GET3
FAM117A		GGPS1
FAM117B		GINS4
FAM120A		GJA1
FAM126A		GLA
FAM13B		GLRX5
FAM168B		GLT8D1
FAM193A		GLTPD2
FAM204A		GLUD1
FAM207A		GNA11
FAM3C		GNAI2
FANCD2		GNB2
FANCI		GNL1
FAR1		GNRHR2
FARP1		GON7
FASTKD5		GPANK1
FBH1		GPN3
FBLN1		GPR108
FBXL5		GPR137
FBXO10		GPR162
FBXO11		GPR37
FBXO17		GPR78
FBXO21		GPRASP2
FBXO22		GPX1
FBXO30		GPX4
FBXO34		GRAMD1B
FBXO42		GRAMD4
FBXW11		GRK2
FBXW2		GRK6
FBXW8		GRM2
FBXW9		GRWD1
FERMT3		GSC
FEZ2		GSDMD
FGF2		GSE1
FHDC1		GSPT2
FIP1L1		GSTO1
FKBP14		GSTP1
FKBP1A		GTF2A1
FKBP4		GTF2E1
FLII		GTPBP3
FLOT1		GUCD1
FLOT2		GUK1
FN1		GYS1
FN3K		H1-0
FNBP1L		H1-10
FNDC3A		H2AC6
FNDC3B		H2AX
FOXF1		HACD2
FOXF2		HAS3
FOXJ3		HCN3
FOXK2		HDAC5
FOXN3		HDDC3
FPGS		HDGF
FRS2		HDHD5
FSBP		HECTD3
FSTL1		HES1
FTH1		HEXIM1
FTL		HHEX
FUBP1		HIGD1A
FUCA2		HIGD2A
FUS		HINT2
FXR1		HLA-DQB1
FYCO1		HMG20B
FYN		HMGA1
FZD10		HMGB1
G2E3		HMGCR
G3BP2		HMGN4
GALE		HMMR
GALNS		HNRNPLL
GALNT4		HOMER2
GAPDH		HPDL
GATC		HPS6
GDE1		HSBP1
GDF15		HSD11B2
GGCX		HSD17B1
GHITM		HSD17B10
GID4		HSDL1
GIGYF2		HSPA14
GINS2		HSPA1L
GJC2		HSPB1
GLG1		HSPBP1
GLO1		HTR1B
GLOD4		HYAL2
GLUL		HYAL3
GLYR1		IAH1
GMPR2		ICAM3
GNA13		IDH1
GNAQ		IER2
GNB1		IER3
GNPDA1		IFFO2
GNPTG		IFITM1
GOLPH3		IFITM2
GORASP2		IFITM3
GOSR2		IFNGR1
GPAA1		IFT27
GPATCH2L		IGFBP2
GPATCH3		IGFBP6
GPATCH4		IGSF8
GPATCH8		IKZF4
GPBP1		IL17RE
GPBP1L1		IL34
GPC6		IMP3
GPCPD1		IMPA2
GPI		INAVA
GPS2		ING1
GPSM2		ING2
GRAMD2A		INO80B
GRASP		INO80E
GRB10		INPP5K
GRB2		INPPL1
GREB1L		INTS10
GSK3B		INTS5
GSX1		INTS6L
GTF2IRD1		IPO4
GTF3C3		IQCE
GTPBP4		IRS2
GUSB		IRS4
GYPC		IRX1
H2AZ2		IRX3
HAND1		ISCA1
HAND2		ISCA2
HAP1		ISG15
HAPLN3		ISLR2
HAUS6		ISOC1
HAVCR2		ITGA5
HCFC1R1		ITM2B
HDAC4		ITM2C
HDAC6		ITPRIP
HDGFL3		ITPRIPL1
HDLBP		IVD
HEATR1		JADE2
HEATR6		JAK3
HERC4		JAKMIP1
HERPUD1		JMJD6
HES7		JPH4
HEY1		JSRP1
HLA-A		JUNB
HLA-E		JUP
HMGA2		KARS1
HMGN1		KBTBD7
HMGN2		KCNF1
HMGXB4		KCNG1
HNRNPA1		KCNJ2
HNRNPA3		KCNJ5
HNRNPAB		KCNK12
HNRNPC		KCNQ2
HNRNPD		KCTD14
HNRNPDL		KCTD15
HNRNPH3		KCTD2
HNRNPK		KDM1B
HNRNPM		KDM2B
HNRNPR		KDM6B
HNRNPU		KIAA0040
HOXA1		KIAA2013
HOXA9		KIF3C
HOXB2		KIFBP
HOXB3		KIFC2
HOXB8		KLC2
HOXB9		KLF13
HOXC4		KLF16
HOXC6		KLHDC3
HOXD1		KLHDC8B
HP1BP3		KLHDC9
HPN		KLHL21
HSP90AB1		KLHL24
HSP90B1		KMT5A
HSPA5		KMT5C
HSPA8		KNSTRN
HSPA9		KRBA1
HUWE1		KREMEN2
ID4		KRT10
IDH3B		KTI12
IDH3G		L1CAM
IDUA		L1TD1
IER3IP1		L3MBTL1
IER5		LAMC3
IER5L		LAMTOR2
IFI16		LARGE2
IFT140		LBHD1
IGBP1		LCMT2
IGF1R		LDB1
IGF2		LEFTY1
IGF2BP2		LENG9
IGF2BP3		LEPROT
IGFBP4		LGALS1
IHH		LGALSL
IL11RA		LHX1
ILF2		LIG4
ILF3		LIN37
ILKAP		LIN7B
IMMP1L		LINC00888
IMPA1		LIPT1
IMPDH2		LIPT2
ING3		LMNTD2
INO80		LMTK3
INPP4A		LNP1
INTS11		LONRF1
IP6K1		LRATD2
IP6K2		LRCH4
IPO7		LRFN1
IQCC		LRR1
IREB2		LRRC2
IRF1		LRRC3
IRF2BP2		LRRC37A11P
IRF7		LRRC57
IRS1		LSM11
IRX2		LSM5
ISYNA1		LTBP3
ITCH		LTBP4
ITFG2		LTBR
ITGB8		LTC4S
JADE1		LY6G5C
JARID2		LYL1
JDP2		LYNX1
JMJD1C		LZTS1
JMJD7-PLA2G4B		LZTS2
JMJD7		MACO1
JMJD8		MAD2L1BP
JUN		MADCAM1
KANSL1		MAGEB17
KANSL2		MAGED2
KAT6A		MAGEE1
KCP		MAGEF1
KCTD7		MAGEH1
KDELR1		MAP1A
KDELR3		MAP2K3
KDM1A		MAP3K6
KDM3B		MAP3K8
KDM4B		MAP3K9
KDM5B		MAP7D1
KDM6A		MAPK6
KHDRBS1		MAPK7
KHSRP		MARCHF9
KIAA0232		MARVELD1
KIAA0753		MAT2B
KIAA0825		MATN3
KIAA1143		MBD6
KIAA1191		MBLAC1
KIAA1324L		MBLAC2
KIAA1958		MCAM
KIF11		MCF2L2
KIF22		MCFD2
KIF23		MCHR1
KIF2A		MCRIP2
KIF2C		MCUR1
KIF5B		MDC1
KLF5		MDFI
KLHDC4		MDP1
KLHL12		MED18
KLHL15		MEN1
KMT2A		MEPCE
KMT2C		METTL17
KMT2E		METTL18
KMT5B		METTL22
KPNA1		METTL5
KPNA2		MEX3A
KPNA4		MEX3B
KPNA6		MEX3C
KPNB1		MFAP4
KRR1		MFF
KRTCAP3		MFSD13A
LAMA1		MFSD9
LAMA5		MGAT1
LAMB1		MGST3
LAMP1		MIB2
LAMTOR1		MICA
LAP3		MICAL1
LAPTM4B		MICB
LARP4B		MID1IP1
LARS1		MIEF1
LCMT1		MIF4GD
LEF1		MINDY2
LENG8		MIS12
LFNG		MISP3
LGR4		MIXL1
LHFPL2		MLEC
LIMK2		MLF2
LIN28A		MLLT10
LIN7C		MLLT11
LMAN2L		MLYCD
LMNB1		MMP14
LONP1		MMP17
LPAR2		MMP25
LPIN2		MOCS3
LRBA		MON1A
LRG1		MORN4
LRP6		MOSPD3
LRPPRC		MOV10
LRRC23		MPC1
LRRC24		MPP2
LRRC41		MPV17L2
LRRC42		MRFAP1
LRRC59		MRFAP1L1
LSM14A		MRGBP
LSR		MRGPRF
LTV1		MROH6
LUC7L		MRPL27
LUC7L3		MRPL36
LYRM4		MRPL4
MACROH2A1		MRPL40
MAD1L1		MRPL43
MAEA		MRPL51
MAGOH		MRPL57
MAMDC4		MRPS10
MAML1		MRPS16
MAML3		MRPS23
MAN1A1		MRPS34
MAN2A1		MRPS7
MAN2B1		MSL3P1
MAN2C1		MSMO1
MAP11		MSRB1
MAP2K2		MST1P2
MAP2K4		MTA2
MAP3K4		MTCL1
MAP3K7		MTERF2
MAP4		MTERF3
MAP4K4		MTFP1
MAPK1		MTG1
MAPK12		MTHFR
MAPK8IP3		MTMR9LP
MAPK9		MTRR
MAPKAPK5		MTURN
MAPRE1		MUS81
MARCHF5		MVD
MARCHF7		MXI1
MARCKSL1		MXRA7
MARK3		MYADM
MAST2		MYC
MAT2A		MYCL
MATN2		MYD88
MATR3		MYL12A
MATR3		MYO18A
MBTD1		MYORG
MCEE		MYOZ3
MCM10		MYPOP
MCM2		N4BP3
MCM3		NAA10
MCM3AP		NAA80
MCM4		NABP2
MCM7		NAGK
MDH2		NAGS
MDM2		NANP
MDN1		NAP1L2
MECR		NAP1L3
MED1		NAPA
MED13		NAT8L
MED13L		NATD1
MED21		NAXD
MED28		NBN
MED6		NCAPD3
MEF2B		NCDN
MELK		NCR1
MESD		NCR3LG1
METTL16		NDN
METTL23		NDRG2
METTL2B		NDRG4
METTL3		NDUFA13
METTL9		NDUFA2
MFAP1		NDUFA8
MFAP2		NDUFAF1
MFGE8		NDUFAF3
MFHAS1		NDUFAF8
MFSD12		NDUFB6
MFSD14A		NDUFC1
MIER1		NDUFC2-KCTD14
MIS18BP1		NDUFS2
MLXIP		NDUFV1
MMP11		NEDD8
MMS19		NEFL
MOB3A		NEIL1
MOGS		NEK7
MORC2		NEK8
MPND		NEMP1
MPV17		NEURL4
MRI1		NEXN
MRM3		NFASC
MROH1		NFATC3
MRPL10		NFATC4
MRPL20		NFKBID
MRPL24		NFKBIE
MRPL28		NFYB
MRPL3		NGRN
MRPL45		NHLH2
MRPL45P2		NHLRC3
MRPS18B		NIF3L1
MRPS21		NKIRAS2
MRPS24		NME2
MRPS25		NMRK1
MRPS27		NMT1
MRPS5		NMU
MRPS6		NOG
MRTFB		NOL3
MSGN1		NOL4L
MSH2		NOP10
MSH5		NOS3
MSI2		NOSIP
MSL1		NOTCH4
MSX1		NOTUM
MTA1		NPAS1
MTA3		NPDC1
MTF2		NPR1
MTHFD1L		NPRL2
MTHFD2		NQO2
MTND2P28		NR1H2
MTOR		NR1H3
MTPN		NR2F6
MTREX		NRBP1
MTSS2		NRBP2
MVP		NRGN
MYDGF		NRL
MYH10		NRTN
MYLIP		NSMCE3
MYNN		NTHL1
MYO10		NUDCD1
MYO19		NUDT1
MYO1B		NUDT13
MYSM1		NUDT16P1
MZT1		NUDT2
N4BP2L2		NUDT22
NAA15		NXPH3
NAA16		NYAP1
NAA25		OARD1
NAA35		OCEL1
NAA40		OPA3
NACA		OPLAH
NADK		ORMDL3
NADSYN1		OTUD1
NAP1L1		OTUD6B
NARS1		OTX2
NARS2		OVCA2
NASP		OXA1L
NAT10		OXCT2
NAT14		OXLD1
NAT9		PACSIN1
NAXE		PAF1
NCAPG2		PAIP1
NCBP2		PAIP2B
NCBP3		PAK1IP1
NCK2		PAN2
NCOA6		PATZ1
NCOR2		PBLD
NDC80		PCBP1
NDUFA10		PCDH1
NDUFA9		PCDH10
NDUFAF7		PCDHB11
NDUFB10		PCDHB3
NDUFV2		PCDHGA10
NEK6		PCDHGA6
NELFA		PCDHGB2
NEMF		PCDHGB4
NEO1		PCDHGB5
NET1		PCGF2
NEU1		PCMTD2
NEU3		PCNX3
NFRKB		PCSK1N
NFX1		PCSK4
NFYC		PCYT2
NGDN		PDCD4
NINL		PDE1B
NIPBL		PDE5A
NLE1		PDGFB
NLRP2		PDK2
NMT2		PDLIM2
NOB1		PDLIM4
NOL10		PDZD4
NOL7		PDZD7
NOL8		PEG10
NOM1		PER1
NONO		PEX16
NOP14		PEX19
NOP53		PEX2
NOP58		PFAS
NPM1		PFKP
NPRL3		PFN1
NPTX2		PFN2
NR1D2		PGBD2
NRARP		PGP
NRAS		PHC2
NRDC		PHETA2
NRF1		PHF19
NRP1		PHF23
NSUN2		PHF7
NSUN4		PHGDH
NSUN5		PHLDB1
NUB1		PHOSPHO1
NUBP1		PHOSPHO2
NUCKS1		PHTF1
NUDT16L1		PIAS3
NUDT4		PIDD1
NUMA1		PIEZO1
NUMB		PIF1
NUP153		PIGBOS1
NUP155		PIGM
NUP160		PIGP
NUP188		PIH1D1
NUP205		PIK3IP1
NUP214		PIK3R4
NUP58		PIM1
NUP62		PIM2
NUP85		PIM3
NUP93		PITX2
NUP98		PKDCC
NVL		PKM
NXN		PKP3
OAT		PLCD1
OAZ1		PLEC
OAZ2		PLEKHB1
OBSCN		PLEKHF2
ODC1		PLEKHG2
ODR4		PLEKHG5
OGA		PLEKHH3
OGG1		PLEKHM1P1
OGT		PLEKHO1
ORC1		PLOD2
ORC3		PLPP2
OSER1		PLPP6
OSR1		PMM1
OTUB1		PNCK
OTUD5		PNKD
OVOL2		PNPLA3
P2RX4		PNRC2
P2RY11		POGLUT2
P4HA1		POLD4
P4HB		POLL
PA2G4		POLR2E
PABPC1		POLR2H
PABPC1L		POLR2I
PABPC4		POLR3F
PACC1		POLR3G
PAFAH1B2		POMGNT1
PAK1		POP4
PAK2		POU5F1
PALM		PPAT
PAMR1		PPCS
PAN3		PPFIA3
PANK2		PPIAP46
PANK4		PPIC
PAPOLA		PPM1B
PAPOLG		PPM1J
PARD3		PPM1N
PARK7		PPOX
PARN		PPP1R12C
PARP16		PPP1R14A
PATL1		PPP1R14B
PAX1		PPP1R16A
PAX2		PPP1R16B
PAXBP1		PPP1R1B
PBDC1		PPP1R2
PBRM1		PPP1R26
PBX3		PPP1R3D
PCBP2		PPP2R5A
PCCA		PPT2
PCDH18		PRADC1
PCDH8		PRDM1
PCGF3		PRDM14
PCGF6		PRDM4
PCM1		PRDX5
PCNA		PRELID3A
PCNX1		PRICKLE3
PCNX2		PRICKLE4
PDAP1		PRKCD
PDCD11		PRKCZ
PDE9A		PRMT6
PDF		PROB1
PDGFRB		PROCA1
PDIA3		PRPF38B
PDIA5		PRPF40B
PDLIM1		PRPSAP2
PDLIM7		PRR11
PDXDC1		PRR15
PELI1		PRR19
PFDN1		PRR36
PFKL		PRR7
PGD		PRRG2
PGF		PRRT1
PGM1		PRSS16
PHB2		PRX
PHF1		PRXL2B
PHF20		PSMB3
PHF20L1		PSMD13
PHF3		PSME2
PHF5A		PSMG3
PHKG2		PSRC1
PHLPP1		PTENP1
PHRF1		PTGDS
PHYKPL		PTPA
PIAS1		PTPN6
PIAS2		PTPRU
PICALM		PURA
PIGL		PURG
PIGV		PYCARD
PIK3R1		PYCR2
PIKFYVE		PYM1
PILRB		R3HCC1
PIP5K1A		RAB11B
PITHD1		RAB17
PITPNB		RAB1B
PITX1		RAB32
PKIB		RAB34
PKN3		RAB39B
PKNOX1		RAB3A
PKP4		RAB3D
PLAA		RAB43
PLAGL2		RAB4B
PLCD3		RAB5C
PLCG1		RABEP2
PLD2		RABGGTA
PLD3		RABIF
PLEKHA5		RAD50
PLEKHA8		RAD9A
PLEKHG3		RADIL
PLIN5		RAMP2
PLK2		RANBP1
PLK3		RAP2B
PLK4		RAP2C
PLPP1		RAPGEF3
PLPP3		RAPGEFL1
PLTP		RARA
PMF1-BGLAP		RARG
PMM2		RASAL3
PMPCB		RASIP1
PNISR		RASSF10
POFUT1		RBBP5
POGK		RBCK1
POLA1		RBM24
POLD1		RBM42
POLDIP3		RBM45
POLG		RBM48
POLG2		RBMXL1
POLH		RBX1
POLR2J		RCAN3
POLR2L		RCCD1
POLR3E		RDH10
POLR3K		RDH11
POM121C		RDH14
POMP		REEP4
POMT1		REEP6
PON2		RET
POP5		RETREG2
POU2F1		RETREG3
PPFIA1		REX1BD
PPIL4		REXO2
PPP1CC		RFESD
PPP1R12A		RFXANK
PPP1R13L		RGL2
PPP1R8		RGP1
PPP1R9B		RGS14
PPP2CA		RHEBL1
PPP2R2A		RHOF
PPP2R2D		RIBC1
PPP2R5D		RIBC2
PPP4R2		RILP
PPP6R3		RIPK4
PRAF2		RITA1
PRDM2		RMI1
PRDX6		RMND5A
PRELID1		RNASEH1
PRICKLE1		RNASEH2A
PRKAB1		RNASEK
PRKAB2		RNF10
PRKAG1		RNF11
PRKCSH		RNF113A
PRKD3		RNF14
PRKRIP1		RNF141
PRNP		RNF168
PRPF19		RNF170
PRPF31		RNF187
PRPF38A		RNF207
PRPF4B		RNF26
PRR3		RNF39
PRRC1		RNF5
PRRC2B		RNPEP
PRRC2C		ROGDI
PRSS1		ROMO1
PRTG		RP9P
PSAT1		RPL26L1
PSIP1		RPP21
PSKH1		RPP25
PSMA7		RPP25L
PSMB1		RPRM
PSMB2		RRAGA
PSMB4		RRAS
PSMB7		RREB1
PSMC1		RRP8
PSMC3IP		RRS1
PSMC5		RSKR
PSMC6		RTKN
PSMD1		RTL8A
PSMD14		RTL8B
PSMD6		RTL8C
PSPC1		RTN2
PSPN		RTRAF
PTBP1		RUNDC3A
PTCD1		RUSC1
PTCD3		RXRB
PTCH1		S100A1
PTEN		S100A11
PTK2		S1PR5
PTOV1		SAC3D1
PTPN12		SALL2
PTPN9		SALL3
PTRH2		SAMD1
PUF60		SAMD11
PUM1		SAMD14
PUM2		SAP30
PUM3		SAYSD1
PYGM		SBDS
PYURF		SCAND1
QARS1		SCGB3A2
QKI		SCN4A
QRICH1		SCNN1A
QSER1		SCRN2
R3HDM1		SDC1
R3HDM2		SDHAF4
RAB11FIP1		SEC14L2
RAB11FIP3		SEC14L6
RAB1A		SEC22C
RAB21		SEH1L
RAB22A		SELENOH
RAB24		SELENOI
RAB25		SELENOV
RAB2A		SELENOW
RAB35		SEMA3F
RAB3B		SEMA4C
RAB3GAP1		SEMA4G
RAB3GAP2		SEMA5B
RAB4A		SEMA6B
RAB5A		SEMA6C
RAB7A		SENP1
RABEP1		SEPHS1
RABGAP1		SEPTIN1
RABGEF1		SEPTIN5
RABGGTB		SEPTIN6
RABL6		SERF2
RAC1		SERPINB9
RAC3		SERTAD4
RAD21		SETD4
RAD23A		SETD9
RAD51D		SF3B6
RAD54B		SFN
RAD54L2		SFR1
RAE1		SFRP1
RAF1		SFRP2
RAI14		SH2B2
RALGDS		SH2D3A
RALY		SH2D5
RAN		SH3D21
RAP1B		SHARPIN
RAPGEF1		SHB
RARS2		SHC1
RASA1		SHISA2
RASL10B		SHISA3
RASL11A		SHISAL2B
RASSF8		SHKBP1
RBBP4		SHROOM1
RBBP6		SIAH2
RBBP7		SIKE1
RBFOX2		SIN3A
RBL2		SIX5
RBM14		SKIDA1
RBM17		SKIV2L
RBM19		SKP2
RBM22		SLC10A3
RBM25		SLC12A9
RBM26		SLC16A13
RBM27		SLC16A5
RBM33		SLC19A2
RBM34		SLC22A17
RBM39		SLC22A5
RBM4		SLC25A1
RBM4B		SLC25A11
RBM5		SLC25A23
RBMS1		SLC25A28
RBMX		SLC25A35
RBPMS		SLC25A44
RBPMS2		SLC26A2
RCC1		SLC27A3
RCN1		SLC29A1
RCN2		SLC29A4
RCOR1		SLC2A8
RCOR3		SLC33A1
RDH5		SLC35A4
RER1		SLC35C1
RERE		SLC37A1
REXO4		SLC37A4
RFC1		SLC39A1
RFC4		SLC39A4
RFC5		SLC40A1
RFFL		SLC41A1
RFWD3		SLC4A2
RFX7		SLC50A1
RHOB		SLC52A2
RHPN2		SLC5A6
RIC1		SLC66A3
RIF1		SLC9A3
RIOK3		SLC9A3R1
RIT1		SLC9A5
RLF		SLFN13
RLIM		SLFN5
RMDN1		SLITRK2
RMND1		SLITRK4
RNASE1		SMAD6
RND1		SMAD7
RNF130		SMARCD2
RNF149		SMARCD3
RNF152		SMDT1
RNF167		SMIM1
RNF185		SMIM10L2A
RNF214		SMIM10L2B
RNF216		SMIM19
RNF224		SMOX
RNF24		SMPD1
RNF38		SMPD2
RNF4		SMUG1
RNFT2		SNAI3
RNPS1		SNX22
ROCK2		SOCS2
RPA2		SOCS3
RPF1		SOD1
RPL10A		SOD3
RPL11		SOGA1
RPL12		SORBS3
RPL13		SOWAHD
RPL13A		SOX10
RPL14		SOX13
RPL17		SOX18
RPL18		SOX2
RPL18A		SOX4
RPL23		SP5
RPL23A		SP8
RPL24		SPAG4
RPL26		SPAG7
RPL27A		SPATA20
RPL28		SPCS1
RPL29		SPHK2
RPL3		SPIN2B
RPL31		SPINT2
RPL32		SPN
RPL32P3		SPRED3
RPL34		SPRTN
RPL35		SPRY4
RPL35A		SPSB2
RPL36A		SPTBN2
RPL37		SPTSSB
RPL37A		SPTY2D1
RPL38		SRD5A3
RPL39		SREBF1
RPL5		SRI
RPL7A		SRSF12
RPL8		SSBP4
RPL9		SSNA1
RPLP0		SSRP1
RPLP1		ST3GAL2
RPLP2		ST8SIA4
RPN2		STAP2
RPP14		STARD3
RPRD1B		STARD4
RPRD2		STAT6
RPS10-NUDT3		STBD1
RPS10		STC1
RPS11		STIL
RPS13		STK16
RPS14		STK17B
RPS15		STK26
RPS15A		STK40
RPS16		STMN3
RPS17		STOML1
RPS18		STX2
RPS19		STX4
RPS2		SUMO3
RPS20		SURF4
RPS25		SUSD3
RPS27		SV2A
RPS27A		SWI5
RPS28		SWSAP1
RPS3		SYCE1L
RPS3A		SYNGR3
RPS4X		SYNPO
RPS5		SYP
RPS6		SYS1
RPS7		TAGLN2
RPS9		TAPBP
RPSA		TAPT1
RPUSD4		TBC1D10B
RRAGB		TBCB
RRM1		TBCC
RRN3		TBCCD1
RRP7A		TBCE
RRP7BP		TBP
RSL1D1		TBPL1
RSL24D1		TBR1
RTF1		TBRG4
RUFY2		TBX22
SAFB		TCEAL1
SAFB2		TCEAL4
SAMM50		TCEAL7
SAP18		TCEAL8
SAP30BP		TCF19
SARNP		TCP1
SARS1		TDG
SART3		TDGF1
SAT1		TDP1
SCAF4		TDP2
SCAF8		TDRD7
SCAMP2		TDRKH
SCFD1		TEAD3
SCRIB		TEDC1
SDAD1		TEKT2
SDE2		TEN1-CDK3
SDF2L1		TEN1
SDHA		TEPSIN
SDHAP1		TESC
SEC11A		TFAP2C
SEC13		TFAP4
SEC22A		TFE3
SEC23B		TFR2
SEC23IP		TGDS
SEC24B		TGFB1I1
SELENBP1		TGFBR3L
SELENOF		TGIF1
SELENOO		TGIF2
SEMA3G		THAP11
SEMA5A		THAP5
SENP5		THAP8
SEPTIN11		THBD
SERHL		THSD8
SERINC1		THUMPD1
SERINC5		THYN1
SERPINE2		TIGAR
SESN2		TIGD2
SETD2		TIGD6
SETD6		TIMM10
SETDB1		TIMMDC1
SETX		TINF2
SF1		TIPARP
SF3A2		TIPIN
SF3A3		TLCD1
SF3B1		TLE2
SF3B3		TLE3
SFPQ		TLE4
SFSWAP		TLE5
SGPL1		TLE6
SH2B3		TM6SF2
SH3D19		TMA16
SH3PXD2B		TMBIM1
SHC2		TMBIM6
SHPRH		TMC6
SIAH1		TMCO6
SIDT2		TMEM102
SIK3		TMEM121
SIRT1		TMEM126B
SKI		TMEM127
SLBP		TMEM143
SLC20A1		TMEM158
SLC25A13		TMEM161A
SLC25A36		TMEM170A
SLC25A51		TMEM184A
SLC26A6		TMEM185A
SLC35A2		TMEM189
SLC38A2		TMEM198B
SLC39A14		TMEM200B
SLC39A9		TMEM205
SLC49A3		TMEM250
SLC5A3		TMEM256
SLC6A8		TMEM263
SLC7A1		TMEM30B
SLC7A6		TMEM37
SLF2		TMEM47
SMAD2		TMEM50A
SMAD3		TMEM60
SMAGP		TMEM63B
SMARCAL1		TMEM70
SMARCC1		TMEM79
SMARCC2		TMEM92
SMC3		TMPPE
SMC5		TMSB15A
SMCHD1		TMSB4X
SMG1		TMTC1
SMG6		TMUB1
SMG9		TMUB2
SMIM29		TMX1
SMIM8		TNFAIP8L1
SMNDC1		TNFSF12
SMPDL3B		TNK2
SMS		TNNI3
SMU1		TNNT1
SNAI1		TNS2
SNAP47		TOM1
SNAPC5		TOMM5
SND1		TOR1AIP1
SNF8		TOR1AIP2
SNRNP40		TP53I13
SNRPA		TP53I3
SNRPB		TPBG
SNRPB2		TPD52L2
SNRPD1		TPM3
SNRPD3		TPRA1
SNRPF		TPRG1L
SNW1		TRAM1
SNX17		TRAPPC1
SNX21		TRAPPC2B
SNX5		TRAPPC2L
SNX6		TRAPPC3
SNX8		TRIB1
SOCS4		TRIB2
SOCS6		TRIL
SOX7		TRIM3
SOX9		TRIM36
SP3		TRIM62
SPAG9		TRIM68
SPARC		TRIM8
SPATS2		TRIP10
SPATS2L		TRMT44
SPCS2		TRMT6
SPECC1L		TRNP1
SPG7		TRO
SPIN1		TROAP
SPOUT1		TSC22D4
SPPL3		TSEN34
SPTAN1		TSGA10IP
SPTLC1		TSKU
SQLE		TSN
SRA1		TSPAN14
SREK1IP1		TSPAN17
SRP68		TSPO
SRP72		TTC30A
SRPK1		TTC39A
SRPK2		TTC9
SRPRA		TTC9C
SRRM2		TTI2
SRRT		TUBA1C
SRSF1		TUBA4A
SRSF10		TUBB2B
SRSF2		TUBB4A
SRSF3		TUBG1
SRSF4		TUBG2
SRSF5		TULP1
SRSF6		TUSC2
SRSF7		TUT1
SRSF9		TWF2
SSB		TXNDC17
SSBP3		TXNDC9
SSC4D		TXNL1
SSC5D		TYMP
SSR2		TYSND1
ST13		UAP1L1
ST6GAL1		UBALD2
ST7L		UBE2M
ST8SIA2		UBL4A
STAG3L4		UBL5
STARD7		UBP1
STAU1		UBR7
STIP1		UBXN2A
STK11		UBXN4
STK24		UBXN7
STK38		UCK1
STMN2		UCP2
STON1		UFSP2
STRA6		UGDH
STT3B		ULK1
STX16-NPEPL1		UNC119
STX5		UNC13D
SUGP1		UNC45A
SUGP2		UNC93B1
SUGT1		UPF3AP1
SULF2		UPP1
SUMF2		UQCR10
SUMO2		UQCRC1
SUPT16H		USB1
SURF2		USF1
SUV39H2		USP19
SUZ12		USP2
SYAP1		VAMP8
SYF2		VANGL2
SYNJ2BP-COX16		VASH1
SYNJ2BP		VASP
TADA1		VAT1
TAF1B		VAX1
TAF1D		VBP1
TAF4		VEGFB
TAF5L		VGF
TAF6L		VKORC1
TAF7		VMAC
TAF8		VPS26B
TARS1		VPS37B
TATDN1		VPS4A
TAX1BP1		VRTN
TAX1BP3		VSIG10L
TBC1D14		VSIG2
TBC1D22B		VTI1B
TBCEL		VWA5A
TBL1XR1		WBP1
TCEA1		WBP2
TCEA3		WDR45
TCERG1		WDR46
TCF12		WDR91
TCF25		WFIKKN1
TCF4		WNT3
TCF7		WNT9A
TCF7L2		WRAP53
TDRP		WRAP73
TEAD1		WRNIP1
TENM4		WSB2
TENT2		XKR8
TENT5C		YBEY
TET1		YOD1
TEX10		ZACN
TEX22		ZBED5
TFCP2		ZBED9
TFIP11		ZBTB12
TFPT		ZBTB14
TFRC		ZBTB2
TGFBR1		ZBTB24
TGS1		ZBTB26
THAP3		ZBTB33
THAP4		ZBTB4
THBS1		ZBTB6
THOC1		ZBTB7B
THOC6		ZC3H10
THOC7		ZCCHC18
THRAP3		ZCCHC3
THUMPD3		ZCCHC8
TIMM17A		ZER1
TIMM44		ZFAND2B
TIMP1		ZFHX2
TJAP1		ZFP28
TKT		ZFP41
TLK1		ZFP69B
TM2D3		ZFP91-CNTF
TM9SF3		ZHX1-C8orf76
TM9SF4		ZHX1
TMC4		ZIC2
TMCC1		ZIC3
TMED1		ZIC5
TMED10		ZNF181
TMEM100		ZNF219
TMEM101		ZNF22
TMEM106A		ZNF263
TMEM120A		ZNF273
TMEM123		ZNF296
TMEM131		ZNF319
TMEM138		ZNF320
TMEM179B		ZNF324B
TMEM18		ZNF396
TMEM181		ZNF416
TMEM222		ZNF419
TMEM242		ZNF429
TMEM39B		ZNF436
TMEM44		ZNF48
TMEM87A		ZNF512B
TMEM88		ZNF526
TMEM8B		ZNF547
TMOD3		ZNF563
TMX2		ZNF570
TNC		ZNF583
TNFRSF10D		ZNF607
TNFRSF13C		ZNF610
TNFRSF25		ZNF664
TNKS		ZNF671
TNRC6A		ZNF681
TOMM20		ZNF687
TOMM70		ZNF689
TOP1		ZNF702P
TOP2A		ZNF710
TOP3A		ZNF714
TOPBP1		ZNF74
TOR1B		ZNF747
TPCN1		ZNF764
TPGS2		ZNF765
TPI1		ZNF793
TPM1		ZNF799
TPPP3		ZNF808
TPT1		ZNF821
TPTEP2-CSNK1E		ZNF823
TPTEP2		ZNF846
TPX2		ZNF853
TRA2A		ZNF888
TRA2B		ZSCAN20
TRABD		ZSCAN31
TRAF6		ZSWIM4
TRAP1		ZWINT
TRAPPC10
TRIM17
TRIM24
TRIM28
TRIM33
TRIM71
TRIO
TRIT1
TRMT1
TRMT61A
TRNAU1AP
TRNT1
TRPV1
TSEN2
TSG101
TSPAN3
TSPYL2
TSR1
TSTD3
TTC12
TTC14
TTC17
TTC19
TTC38
TTLL3
TTYH1
TUBA1B
TUBB4B
TUBD1
TUBGCP3
TULP4
TXLNG
TXNDC11
TXNDC5
TYMS
U2SURP
UBA2
UBA52
UBAC2
UBAP1
UBE2G1
UBE2I
UBE2L3
UBE2Q2
UBE2R2
UBE2V1
UBE2W
UBE3A
UBFD1
UBQLN1
UBQLN4
UBR4
UBTD2
UCK2
UFM1
UHRF1BP1
UIMC1
UPF3B
UQCC1
UQCC2
UQCRC2
USP10
USP12
USP16
USP24
USP34
USP42
USP47
USP54
USP9X
UST
UTP18
VAPA
VAPB
VASN
VCP
VEGFA
VEZT
VPS11
VPS33B
VPS35L
VPS4B
VPS51
VPS53
VWA2
WAC
WAPL
WDFY3
WDHD1
WDR27
WDR37
WDR4
WDR43
WDR54
WDR60
WDR73
WDR75
WDR83
WIPF2
WNK4
WNT5A
WSB1
WWC2
XPNPEP3
XPO1
XPO4
XPO5
XPO6
XRCC3
XRCC5
XRN2
YBX1
YEATS2
YIPF3
YJEFN3
YJU2
YLPM1
YME1L1
YTHDC1
YTHDF3
YWHAB
YWHAE
YWHAG
YWHAQ
YY1
ZBED6
ZBTB48
ZC3H11A
ZC3H13
ZC3H14
ZC3H15
ZC3H18
ZDHHC17
ZDHHC20
ZDHHC21
ZDHHC7
ZFAND3
ZFAND5
ZFC3H1
ZFP36
ZFP36L2
ZFP91
ZFR
ZFX
ZFYVE27
ZMIZ1
ZMYM2
ZMYND8
ZNF117
ZNF12
ZNF124
ZNF136
ZNF140
ZNF148
ZNF16
ZNF165
ZNF207
ZNF251
ZNF252P
ZNF260
ZNF276
ZNF282
ZNF286A
ZNF292
ZNF3
ZNF335
ZNF33B
ZNF34
ZNF346
ZNF362
ZNF385A
ZNF408
ZNF410
ZNF417
ZNF43
ZNF432
ZNF440
ZNF446
ZNF503
ZNF513
ZNF524
ZNF532
ZNF544
ZNF561
ZNF577
ZNF581
ZNF589
ZNF592
ZNF609
ZNF622
ZNF644
ZNF678
ZNF695
ZNF703
ZNF706
ZNF721
ZNF738
ZNF749
ZNF767P
ZNF773
ZNF776
ZNF777
ZNF787
ZNF788P
ZNF791
ZNF814
ZNF83
ZNF91
ZNHIT3
ZNRF3
ZPR1
ZRANB1
ZRANB2
ZRSR2
ZSWIM9
ZW10

## Sheet: from Duo to Ile
Stable	Stringent stable	Unstable	Stringent unstable
ABAT	ABAT	AASS	ABTB2
ACACA	ACTA2	ABCB6	AC015813.2
ACTA2	ADAMTS17	ABL1	AC092718.3
ACTN1	AKAP5	ABRAXAS2	ACBD7
ADAM28	AKAP7	ABTB2	ADAM23
ADAMTS16	AKT3	AC005261.1	ADRA2C
ADAMTS17	AL135905.2	AC005747.1	AGA
AHSA1	ALCAM	AC010326.1	ALPL
AKAP5	ANKRD13B	AC015813.2	AMACR
AKAP7	APCDD1	AC092718.3	AMIGO2
AKT3	ARHGEF3	ACBD4	ANXA5
AL135905.2	ARHGEF40	ACBD7	APOE
ALCAM	BICD1	ACVR2A	ARFGEF1
ALDH3A2	BMP7	ACYP2	ARHGAP10
ANKRD13B	BMT2	ADAM23	ARHGAP24
ANXA9	BTG3	ADAT1	ARHGAP28
AP3B1	C14orf132	ADRA2C	ARL4C
APCDD1	CABLES2	AGA	AXIN2
APPL2	CADPS	ALG1	B3GALNT2
ARAP3	CAMK2N1	ALPL	B3GNT2
ARHGAP31	CAVIN1	AMACR	CACHD1
ARHGEF12	CCL2	AMIGO2	CAPG
ARHGEF16	CDKN1C	ANKRA2	CARHSP1
ARHGEF3	CFL2	ANO10	CCDC85C
ARHGEF40	CKB	ANXA5	CDH2
ARID3A	COL6A2	AP002990.1	CFAP70
ARL6IP4	CRIM1	APLF	CHD1L
ARMC6	CTSL	APOE	CHST7
ARMC7	CYB5A	ARAF	CITED2
ARMC9	CYFIP2	ARCN1	CLCF1
ARMCX2	DENND2B	ARFGEF1	CLGN
ARMH3	DIO3	ARFIP1	COL18A1
ARSA	DLL4	ARHGAP10	COL4A6
ARSG	DSC2	ARHGAP24	COLEC12
ASPH	DSC3	ARHGAP28	COX19
ATP5F1D	DUSP1	ARID1A	CXXC4
ATP7B	DUSP6	ARL1	CYP27A1
ATP8A1	ENC1	ARL2	DACH1
B3GAT1	ENDOD1	ARL4A	DLL1
B4GAT1	FAM241B	ARL4C	DPPA4
BAK1	FBXL17	ARL4D	DSEL
BCAT2	FRAT1	ASAH1	ECHDC1
BCL7B	FZD1	ASH2L	ERAP1
BEX4	GABRE	ATL2	FAAH
BICD1	GABRQ	ATP13A1	FABP5
BLACAT1	GADD45B	ATP1B3	FAM124A
BMERB1	GBGT1	ATP5PO	FAM126A
BMF	GFOD2	ATRNL1	FAM222A
BMP7	GLRX	AXIN2	FAM89A
BMT2	GTF2E2	AZIN2	FBLN2
BRI3BP	GYS1	B3GALNT2	FGD6
BSG	H2AW	B3GNT2	FLRT3
BTBD10	ID2	BACE2	FMO5
BTG3	IDH2	BARD1	FOXC1
C14orf132	IER5L	BAZ2B	FOXQ1
C15orf61	IGDCC3	BCAS2	FZD5
C2orf15	IPO4	BCL3	FZD7
C3orf38	ITGA2	BCL9L	GAS1
C7orf31	ITGAV	BET1L	GAS6
CABLES2	JAG1	BFAR	GPC3
CADPS	JAK1	BIN3	GPR176
CAMK1	JAM2	BMP2K	GPSM3
CAMK2N1	KCNJ12	BORCS6	GREB1L
CANX	KDM1B	BRAT1	GRN
CAPRIN1	LGI2	BRF2	GTF3A
CAVIN1	LPGAT1	BTAF1	HAND1
CCDC93	MAP1A	C11orf71	HAP1
CCL2	MAP2K3	C12orf45	HEXIM1
CD151	MARCHF5	C21orf58	ICAM5
CD40	MFGE8	C2CD5	IFI16
CDAN1	MYO3A	C6orf62	IGFBP4
CDC42SE1	NDRG2	CAB39	IL23A
CDCP1	NFKBIA	CACHD1	KCNG1
CDKN1C	NPW	CACTIN	KCNG3
CDR2	ODC1	CAMK2D	KIZ
CEP104	P2RY1	CAPG	LBH
CEP170B	PACC1	CARHSP1	LEF1
CFL2	PAG1	CCDC112	LRIG3
CHMP1A	PARM1	CCDC117	MFAP4
CHN1	PDGFB	CCDC138	MICALL2
CKB	PITX1	CCDC14	MMP15
CLASRP	PKIA	CCDC171	MRS2
CLPP	PLBD1	CCDC174	NATD1
CNOT9	PLS1	CCDC66	NBPF12
CNST	PRDM4	CCDC71	NDUFA6
COG6	PTGS2	CCDC8	NECTIN1
COL6A2	PTK2B	CCDC85C	NKD1
COX15	PTPN3	CCDC90B	NR6A1
CPPED1	RAB5C	CCNL2	NUDT4
CREB3	RALGDS	CD2BP2	PADI2
CRIM1	RANBP10	CDH2	PDLIM1
CROT	RELA	CDK5RAP2	PDZRN3
CSTB	RNASE4	CEBPZ	PGGHG
CTNNA1	RNF208	CELSR3	PLCB4
CTPS2	RNF6	CFAP70	PLEKHA1
CTSL	RNH1	CHAC2	PLEKHA5
CYB561D2	S100A16	CHD1L	PLIN5
CYB5A	SALL3	CHEK2	PREX2
CYBRD1	SEMA6A	CHST7	PRKAB2
CYFIP2	SEPTIN11	CHST8	PRTG
CYP2S1	SESN3	CIART	PSD
CYYR1	SHROOM4	CITED2	PTK7
DAAM2	SLC20A1	CLCC1	RNF213
DDX11	SLC22A23	CLCF1	RNF24
DDX51	SLC22A3	CLCN5	ROR2
DENND2B	SLC25A12	CLDN6	RRBP1
DHX40	SLC39A6	CLGN	SAT1
DIO3	SLC44A3	CLTB	SEMA3G
DIP2A	SPRY4	CMAS	SERINC3
DIPK1B	SPTLC2	CNOT1	SERINC5
DLL4	ST6GAL2	CNOT6L	SFRP2
DNAJA1	STAG1	COL18A1	SIAH2
DNAJB1	STARD4	COL4A6	SLC27A6
DNAJC5	STMN3	COLEC12	SLC2A12
DND1P1	SUSD1	COPB2	SLC7A11
DOK1	TBX3	COQ2	SLC7A3
DOP1B	TCEA3	COTL1	SLIT2
DPY19L4	TES	COX17	SMAGP
DSC2	TEX9	COX19	SOX13
DSC3	TGFA	CREB3L1	SOX21
DUSP1	TGFBI	CSAD	SP5
DUSP18	TGFBR2	CSPP1	SPTSSA
DUSP6	THBS1	CSTF2	TBX6
EDEM3	THSD7B	CTBP2	TCN2
EFCAB6	TMEM170B	CTDNEP1	TMEM88
ELAVL1	TMEM38A	CWF19L2	TNRC6C
ELP6	TNFRSF10D	CXXC4	TUBB2A
ENC1	TOP1	CYP27A1	UNC79
ENDOD1	TPST1	CYTH1	USP27X
ENPP4	TSPAN13	DAAM1	VCAN
ERBIN	TSPAN2	DACH1	VEGFA
ERCC4	VAMP3	DCTN2	WDR86
ERG28	VPS35	DCUN1D2	ZC3HAV1
ERGIC1	WDR43	DCXR	ZFP36L2
EXD2	YRDC	DDX10	ZKSCAN4
F2	ZFP36L1	DDX18	ZNF587B
FAM241B	ZMAT4	DECR1	ZNF671
FAM83B	ZNF385A	DGKA	ZNF90
FAR2	ZNF860	DGUOK	ZSCAN10
FARP1		DHX29
FBXL17		DHX36
FBXW5		DIAPH3
FBXW9		DISP3
FGD4		DLGAP5
FIG4		DLL1
FITM2		DLL3
FKBP7		DLST
FRAT1		DNAAF2
FRZB		DNAJB5
FUCA1		DNAJC8
FUOM		DONSON
FZD1		DPM1
GABARAPL2		DPPA4
GABRE		DPYSL3
GABRQ		DSE
GADD45B		DSEL
GALNS		DUSP10
GAMT		DUSP16
GBGT1		DUSP5
GDE1		DUSP8
GFM2		DYNLL2
GFOD2		ECHDC1
GID4		EFCAB14
GIT2		EFHC1
GLRX		EFHD2
GLT8D1		EFNA5
GNL2		EFNB1
GPATCH11		EID2B
GPI		EIF2B2
GPLD1		EIF4EBP1
GPR157		EIF4EBP2
GPR39		EIF5B
GRHL2		ELL2
GRK6		EMC3-AS1
GSE1		EML4
GSTM4		EP300
GTF2E2		EPB41
GTF2H1		EPCAM
GTF3C4		ERAP1
GUCD1		ERLIN2
GYS1		ETFRF1
H2AW		EXOC4
H2BC12		EXOC5
H2BC9		EXOC8
HDAC4		EXT1
HDDC3		EXTL2
HIP1		FAAH
HNF4G		FABP5
HPS1		FADD
ID2		FAM124A
IDH2		FAM126A
IER5L		FAM171A2
IFT88		FAM174C
IGDCC3		FAM222A
IKBIP		FAM89A
IMPA2		FANCI
IPO4		FBLN2
ITGA2		FBXO11
ITGAV		FBXO30
ITGB1		FBXO38
ITGB1BP1		FEN1
JAG1		FGD6
JAK1		FGFR1
JAM2		FHOD3
JUNB		FLNC
KATNAL1		FLRT3
KCNJ12		FMO5
KCTD10		FOPNL
KCTD9		FOXC1
KDM1B		FOXF1
KHSRP		FOXQ1
KIAA2013		FOXRED1
KIF1C		FYN
KIF2A		FZD5
KIF3A		FZD7
KIF3B		G2E3
KIFBP		GAS1
KRTCAP3		GAS6
LARP1		GBAP1
LDOC1		GFPT2
LGI2		GIGYF2
LIMA1		GIPR
LLGL2		GLA
LONP1		GMPPA
LPGAT1		GOLGA8B
LRRC20		GPATCH2
LRRC27		GPC3
LRWD1		GPCPD1
LYRM2		GPR176
MAFB		GPSM3
MAIP1		GREB1L
MAP1A		GRN
MAP2K3		GSTZ1
MAP2K6		GTF3A
MARCHF5		GTF3C3
MARCHF7		GZF1
MAST4		HACD1
MATR3		HAND1
MAZ		HAP1
MBD1		HAT1
MBOAT2		HAUS4
MBTPS1		HEXIM1
MCAM		HLA-DMA
MCTP2		HMGXB4
MDFI		HOMER1
MDM2		HOXC6
ME2		HS1BP3
METTL26		HS3ST3A1
MFF		HS6ST1
MFGE8		HSD17B7
MGAT4B		HSPB1
MGLL		HTD2
MGRN1		ICAM5
MGST3		IFI16
MIB1		IFT57
MKRN2		IGFBP4
MON1B		IL23A
MORN1		ILRUN
MRPL43		ING1
MRPS26		ING2
MTMR4		ING5
MUS81		INO80E
MYO1D		IRF1
MYO3A		IRGQ
NAA40		ITGA7
NAP1L4		ITGB8
NBEAL2		JAKMIP2
NDRG2		JUN
NDUFAF8		KCNG1
NFKBIA		KCNG3
NIPAL1		KCNN1
NOL10		KDELR1
NOP16		KDELR3
NOP9		KDM8
NPW		KHDC4
NSMAF		KHDRBS3
NSUN4		KIAA1324L
NSUN5		KIAA1614
NUMB		KIF18A
OAF		KIFC1
ODC1		KIZ
OGDH		KLF15
P2RY1		KLF6
PACC1		KMT5C
PACS1		KPNA6
PAG1		KRAS
PANX1		LBH
PARM1		LEF1
PARP16		LMAN2
PBRM1		LPXN
PDE5A		LRIG3
PDE8A		LRP10
PDGFB		LRP11
PHPT1		LTO1
PI4KB		LTV1
PIK3AP1		LYSMD1
PIM3		LZTS3
PIP5K1B		MAP11
PITX1		MASTL
PKIA		METTL14
PLA2G12A		METTL3
PLA2G15		MFAP4
PLBD1		MICALL2
PLEKHN1		MID1IP1
PLS1		MIXL1
PMVK		MLXIPL
POC1B		MMP11
POLK		MMP14
POLR1D		MMP15
POLR2C		MNT
POP5		MOB3B
PPDPF		MOCOS
PPP2R2D		MON2
PPP2R5D		MPLKIP
PRAF2		MPP5
PRDM4		MRFAP1L1
PRMT2		MRPL32
PROM2		MRPL39
PSD4		MRPL51
PSMA7		MRPL52
PSMC3		MRPS18A
PSME1		MRPS21
PTBP3		MRPS31
PTGER2		MRS2
PTGES3		MTBP
PTGS2		MTIF3
PTK2B		MTREX
PTPN23		MXD4
PTPN3		MYL3
PTRH2		MYSM1
QRICH1		NAA15
RAB3D		NADK2
RAB3IP		NAGA
RAB5B		NATD1
RAB5C		NBAS
RAB6A		NBPF12
RABL2B		NCOA3
RALGDS		NCOA7
RANBP10		NDE1
RBBP9		NDUFA12
RBM47		NDUFA6
RBM7		NDUFS6
RELA		NECTIN1
RER1		NES
RGS19		NEURL4
RHOV		NFATC1
RIT1		NFATC2
RNASE4		NGRN
RNF13		NKD1
RNF208		NR4A2
RNF6		NR6A1
RNH1		NSL1
RNPS1		NTPCR
RPTOR		NUDT15
RSBN1L		NUDT18
RUBCN		NUDT4
S100A16		NUS1
SALL3		OGA
SAR1A		ORAI1
SDHA		OSR1
SEC31A		OXNAD1
SEMA6A		PADI2
SEPTIN11		PANK2
SEPTIN2		PARP2
SERGEF		PBXIP1
SERPINI1		PCCB
SESN3		PCDH18
SGTB		PCDHGC3
SH3D21		PCLO
SH3GL2		PCNP
SHANK2		PCSK5
SHMT1		PDAP1
SHROOM4		PDE7A
SIRT6		PDLIM1
SLC20A1		PDZRN3
SLC22A23		PEX3
SLC22A3		PGGHG
SLC25A12		PGGT1B
SLC25A13		PGS1
SLC27A2		PHC3
SLC2A4RG		PHF20
SLC38A1		PHGDH
SLC38A2		PHYH
SLC39A3		PLBD2
SLC39A6		PLCB4
SLC44A3		PLEKHA1
SLCO4C1		PLEKHA5
SMPDL3B		PLEKHG3
SNAPIN		PLIN5
SNX15		PMPCB
SORT1		POU6F1
SPATA33		PPCDC
SPIDR		PPIL1
SPRY4		PPP1R3E
SPTLC2		PPT2-EGFL8
SRRD		PRAG1
SRSF6		PRDM5
SRSF8		PREX2
SS18		PRKAB2
SSH3		PRMT9
ST6GAL2		PRPSAP1
ST8SIA4		PRRC2C
STAG1		PRTG
STARD3NL		PRXL2B
STARD4		PSD
STAU1		PSMB4
STMN3		PSMC1
SUN1		PSMD1
SUSD1		PSME3IP1
SYNE4		PTK7
SZRD1		PTTG1
TAF1B		PURB
TBL3		PUS3
TBX3		RAB5IF
TCEA3		RABAC1
TCIRG1		RAD54B
TENT5A		RALGAPB
TES		RANBP2
TEX9		RANBP3
TFAP4		RAP1B
TGFA		RAPGEF2
TGFBI		RDH10
TGFBR2		RECQL5
THAP1		RELL1
THBS1		RGS2
THSD7B		RND2
TIGD5		RNF213
TLCD4		RNF24
TMEM14A		RNF5
TMEM169		ROR2
TMEM170B		RPAP3
TMEM182		RPF1
TMEM255B		RPL19
TMEM38A		RPP14
TMUB1		RPRD1A
TNFRSF10D		RPS19BP1
TOMM20		RRBP1
TOP1		RTF2
TOR1AIP1		RTTN
TPPP3		RWDD2B
TPST1		SAMD4A
TRAF7		SART3
TRAPPC4		SAT1
TRIM25		SCAF1
TRIM8		SDAD1
TSPAN13		SDC4
TSPAN2		SEC24C
TTC9		SEM1
TTLL1		SEMA3G
TTPAL		SEPHS2
TXNIP		SERINC3
TXNRD1		SERINC5
TYK2		SERPINE2
U2AF2		SFRP2
UCKL1		SH3D19
UNC5B		SIAH2
URGCP		SIK2
USP19		SLC25A32
USP22		SLC25A44
USP42		SLC27A6
USP47		SLC2A12
VAMP3		SLC30A6
VPS16		SLC33A1
VPS26A		SLC35B3
VPS26B		SLC38A3
VPS35		SLC7A11
WDCP		SLC7A3
WDR3		SLC7A6
WDR43		SLC7A8
WDR45B		SLF1
WDR82		SLIT2
WFS1		SMAGP
WWP2		SMIM14
YRDC		SNIP1
ZBED5		SNRNP200
ZBTB11		SNRPF
ZBTB22		SNX17
ZC3H18		SNX18
ZFAND3		SOCS6
ZFP1		SOX13
ZFP30		SOX21
ZFP36L1		SP3
ZFP41		SP5
ZFP69		SPAG9
ZFPL1		SPC24
ZFR2		SPOCD1
ZMAT4		SPTSSA
ZMIZ2		SRFBP1
ZNF224		SRGAP2C
ZNF230		SRP19
ZNF232		SRP68
ZNF316		STX16-NPEPL1
ZNF318		SYN2
ZNF37BP		SYN3
ZNF385A		SYNJ2
ZNF480		TAF3
ZNF529		TAMM41
ZNF542P		TBC1D9
ZNF585B		TBPL1
ZNF692		TBRG1
ZNF790		TBX6
ZNF84		TCEAL8
ZNF860		TCF21
ZNHIT3		TCN2
ZSCAN22		TDRD3
		TFB1M
		TGIF2
		THBS3
		THG1L
		TIMM10B
		TIMM44
		TM9SF4
		TMEM128
		TMEM184C
		TMEM186
		TMEM259
		TMEM50A
		TMEM88
		TNFRSF1A
		TNKS2
		TNRC6C
		TOP2A
		TOPORS
		TPCN2
		TPP1
		TRAPPC13
		TRIO
		TRUB2
		TTC12
		TTC4
		TTLL7
		TUBB2A
		TWSG1
		UBA52
		UBE2H
		UBE4A
		UBL3
		UFM1
		UHRF1BP1L
		UNC79
		UQCC1
		UROS
		USP27X
		USP54
		UTP23
		VANGL1
		VANGL2
		VASH2
		VAT1
		VCAN
		VEGFA
		VEZF1
		VPS25
		WAPL
		WASF3
		WASHC3
		WBP11
		WDR33
		WDR86
		WIPI1
		WWC2
		WWP1
		XPO4
		XPO7
		XRCC4
		YAP1
		YIPF4
		YIPF6
		YJU2
		YPEL5
		YTHDC2
		YTHDF3
		ZBTB41
		ZBTB8A
		ZC3H10
		ZC3H13
		ZC3HAV1
		ZDHHC7
		ZFP36L2
		ZFP91
		ZIC3
		ZKSCAN4
		ZMYND8
		ZNF101
		ZNF134
		ZNF195
		ZNF212
		ZNF226
		ZNF264
		ZNF300
		ZNF319
		ZNF438
		ZNF441
		ZNF524
		ZNF548
		ZNF551
		ZNF580
		ZNF581
		ZNF587B
		ZNF623
		ZNF671
		ZNF703
		ZNF772
		ZNF776
		ZNF782
		ZNF83
		ZNF90
		ZSCAN10
		ZW10
