# Supplementary material for: Integrative genome-scale analyses reveal post-transcriptional signatures of early human small intestinal development in a directed differentiation organoid model
Source: BMC Genomics. 2023 Oct 26;24:641. doi: 10.1186/s12864-023-09743-1 (PMC10601309; doi:10.1186/s12864-023-09743-1)
Supplement: Supplementary file 5 — Supplementary Material 5 [file 12864_2023_9743_MOESM5_ESM.xlsx]

## Sheet: table 3
Target	miR	Number of target sites in human	Number of evolutionarily conserved target sites	Binding affinity type: 13-35 base apart	Bindinf affinity type: 8mer
QKI	miR-375	9	4	0	0
ABI2	miR-375	5	2	0	0
TCF12	miR-375	2	2	0	0
ZFP36L2	miR-375	3	2	1	0
EIF4G3	miR-375	2	2	0	0
ENAH	miR-375	1	1	0	0
VPS53	miR-375	1	1	0	0
TEAD1	miR-375	1	1	0	0
SYNJ2BP	miR-375	1	1	0	0
AGPS	miR-375	1	1	0	0
CHD7	miR-375	1	1	0	0
FAM168B	miR-375	1	1	0	0
PRPF4B	miR-375	1	1	0	0
UBA2	miR-375	1	1	0	0
CSNK2A1	miR-375	1	1	0	0
SPAG9	miR-375	1	1	0	0
MED13	miR-375	1	1	0	0
RBM27	miR-375	1	1	0	0
CYB5B	miR-375	1	1	0	0
PIAS1	miR-375	1	1	0	0
SKI	miR-375	1	1	0	0
ZRANB1	miR-375	1	1	0	0
SETX	miR-375	1	1	0	0
RTF1	miR-375	1	1	0	0
UST	miR-375	1	1	0	0
ELK4	miR-375	3	1	0	0
TCF4	miR-375	2	1	0	0
DIAPH2	miR-375	2	1	0	0
ARL4C	miR-375	1	1	0	1
CSRNP2	miR-375	1	1	0	0
ARHGAP35	miR-375	2	1	0	0
YWHAB	miR-375	1	1	0	0
RASSF8	miR-375	2	1	0	0
IGFBP4	miR-375	2	1	0	0
UBE3A	miR-375	1	1	0	0
WWC2	miR-375	2	1	0	0
YBX1	miR-375	1	1	0	0
EIF4H	miR-375	1	1	0	0
ANKHD1	miR-375	1	1	0	0
EIF1	miR-375	1	1	0	0
SOCS4	miR-375	3	1	0	0
KLF5	miR-375	1	1	0	0
HERPUD1	miR-375	1	1	0	0
MATR3	miR-375	2	1	0	0
FOXF1	miR-375	2	1	0	0
PAX2	miR-375	2	1	0	0
CREB1	miR-375	1	0	0	0
CLOCK	miR-375	1	0	0	0
TRAF6	miR-375	1	0	0	0
SLC7A1	miR-375	1	0	0	0
TRIM33	miR-375	1	0	0	0
WNT5A	miR-375	1	0	0	0
RLIM	miR-375	2	0	0	1
FNDC3B	miR-375	1	0	0	0
USP9X	miR-375	1	0	0	0
DYRK1A	miR-375	1	0	0	0
STON1	miR-375	1	0	0	0
IGF1R	miR-375	2	0	0	0
RNF38	miR-375	1	0	0	0
WDFY3	miR-375	1	0	0	0
IREB2	miR-375	1	0	0	0
EFNB2	miR-375	1	0	0	0
SREK1IP1	miR-375	2	0	0	0
FOXK2	miR-375	1	0	0	0
ZFAND5	miR-375	2	0	0	0
SRSF7	miR-375	1	0	0	0
ZDHHC17	miR-375	1	0	0	0
MAP3K7	miR-375	1	0	0	0
VAPA	miR-375	2	0	0	0
KCTD7	miR-375	1	0	0	0
HERC4	miR-375	1	0	0	0
ARRDC3	miR-375	1	0	0	0
WDHD1	miR-375	1	0	0	0
CRIM1	miR-375	1	0	0	0
ESF1	miR-375	2	0	0	0
SLC25A36	miR-375	2	0	0	0
MTPN	miR-375	1	0	0	0
MTF2	miR-375	1	0	0	0
CD46	miR-375	1	0	0	0
G2E3	miR-375	2	0	0	0
IGF2BP2	miR-375	1	0	0	0
JARID2	miR-375	1	0	0	0
TRIO	miR-375	1	0	0	0
HOXB9	miR-375	1	0	0	0
AHCTF1	miR-375	1	0	0	0
EIF3J	miR-375	1	0	0	0
IRS1	miR-375	3	0	0	0
LAPTM4B	miR-375	1	0	0	0
KIAA1191	miR-375	1	0	0	0
NIPBL	miR-375	1	0	0	0
GOLPH3	miR-375	1	0	0	0
POGK	miR-375	3	0	0	0
COL4A6	miR-375	1	0	0	0
TRPV1	miR-375	1	0	0	0
RBM39	miR-375	1	0	0	0
PBRM1	miR-375	3	0	0	0
TOP1	miR-375	1	0	0	0
HEY1	miR-375	1	0	0	0
ECHDC1	miR-375	1	0	0	0
TIMM17A	miR-375	1	0	0	0
TADA1	miR-375	1	0	0	0
PHLPP1	miR-375	1	0	0	0
MATN2	miR-375	1	0	0	0
PIGL	miR-375	2	0	0	1
SLC35A2	miR-375	1	0	0	0
VASN	miR-375	2	0	0	0
HOXC4	miR-375	1	0	0	0
FBXO22	miR-375	3	0	0	0
HOXB3	miR-375	2	0	0	0
PLK4	miR-375	1	0	0	0
SDHA	miR-375	2	0	0	0
MYO19	miR-375	1	0	0	0
EME1	miR-375	1	0	0	0
OGG1	miR-375	1	0	0	0
ANKMY2	miR-375	2	0	0	0
ATPAF1	miR-375	4	0	0	0
HOXD1	miR-375	2	0	0	0
RLF	miR-375	2	0	0	1
ZFP91	miR-375	2	0	0	0
